# Supplementary material for: Genome-wide identification and functional analysis of the TIFY gene family in response to drought in cotton
Source: Mol Genet Genomics. 2016 Sep 17;291(6):2173–87. doi: 10.1007/s00438-016-1248-2 (PMC5080297; doi:10.1007/s00438-016-1248-2)
Supplement: Supplementary file 1 — Supplementary material 1 (XLS 480 kb) [file 438_2016_1248_MOESM1_ESM.xls]

## Sheet: Sheet2
	Root													Stem													Leaf
Time	0	0.5	1	1.5	2	2.5	3	3.5	4	4.5	5	5.5	6	0	0.5	1	1.5	2	2.5	3	3.5	4	4.5	5	5.5	6	0	0.5	1	1.5	2	2.5	3	3.5	4	4.5	5	5.5	6
GaJAZ1	1.00011	1.08801	1.61793	1.45793	0.427122	0.893227	0.795691	0.372607	0.788626	0.483244	0.495544	0.237849	0.324236	1.00156	1.69362	1.8236	1.48998	1.54312	1.66387	2.15195	1.57185	0.77499	1.10295	1.53396	1.39558	0.989203	1.00027	0.947788	1.41264	1.82373	0.858247	1.58124	1.15771	0.766049	1.43945	1.28338	1.32765	1.05765	1.91422
GaJAZ2	1.00262	1.58623	2.10697	1.65281	1.05673	1.38264	0.909866	0.480609	1.16333	0.563535	0.787419	0.398938	0.668858	1.00051	2.44446	2.79395	1.46031	3.32518	2.20809	3.85602	1.38566	0.581781	1.73243	1.27409	0.864396	0.665519	1.00009	0.93472	1.54696	3.28475	1.1592	2.27861	1.4678	1.63436	3.78471	2.75464	2.2516	1.50106	3.64492
GaJAZ3	1.00015	3.71243	4.04907	0.995896	0.42013	0.367273	0.257403	0.481898	0.605814	0.806056	0.516913	0.433289	0.671316	1.00025	0.764681	0.858073	1.27418	0.522686	1.27272	2.08367	0.532125	0.548323	1.45497	0.44779	0.381153	0.534606	1.00627	5.29496	5.00389	7.41073	4.13939	7.2715	6.49837	3.34774	7.91026	12.4212	2.80839	4.411	4.78563
GaJAZ5	1.00255	0.513552	0.687541	0.365688	0.242396	0.123882	0.0914459	0.115378	0.14124	0.094652	0.166435	0.0214397	0.119889	1.00003	2.85575	3.91552	2.25952	2.26408	5.63055	5.09644	2.26476	0.980001	2.05963	1.45329	1.52354	1.87223	1.00009	1.01029	1.22645	1.33944	0.765682	1.39141	1.0958	1.22145	0.747718	0.603529	0.707317	0.855131	0.709386
GaJAZ6	1.00084	3.39105	4.67086	1.15276	1.13832	0.654057	0.36587	0.662646	1.01758	1.13734	0.804932	0.407233	0.362429	1.00189	0.196949	0.992551	1.08547	0.397191	0.39075	1.41023	0.547438	0.489007	1.19937	0.544129	0.285793	0.283643	1.00509	17.678	15.066	37.9102	23.2324	33.0285	17.2765	14.0211	48.9788	110.873	10.6882	4.82801	36.1126
GaJAZ8	1.00231	3.22481	10.5659	1.90829	0.88558	0.767874	0.235622	0.504466	0.21045	0.72677	0.444954	0.151732	0.478319	1.00008	1.61908	3.44154	2.78357	2.28908	6.29478	7.36617	1.83786	1.17183	4.47574	1.1313	0.522445	1.63746	1.00278	1.32898	0.89008	2.63869	0.668943	4.71677	2.13971	4.43799	2.87872	3.76842	0.704079	1.2259	1.2281
GaJAZ9	1.00048	0.787532	1.58499	1.52711	1.05619	0.81719	0.64425	0.460251	0.673164	0.401119	0.54393	0.169256	0.294198	1.0035	2.53838	2.27378	2.42707	2.17665	2.49499	2.77819	2.12562	1.11157	1.41948	1.86541	1.94744	1.43048	1.01246	0.936047	1.04185	1.4009	0.97891	1.45006	0.82712	0.618585	1.46941	1.18544	0.867097	0.976403	1.34961
GaJAZ10	1.00024	1.80726	3.53706	0.93465	0.722495	0.471491	0.36633	0.176973	0.438501	0.562813	0.328329	0.313483	0.562242	1.00019	0.629436	0.983674	1.92171	0.815321	1.84183	6.1487	0.534817	0.45334	1.75468	0.674928	0.206449	0.545944	1.00026	27.5237	25.418	35.5484	20.8638	28.9832	17.4207	10.6727	47.6054	65.8647	8.53889	12.3182	28.5363
GaJAZ11	1.00042	2.21257	2.86075	0.504807	0.400366	0.252769	0.126337	0.173589	0.199128	0.26513	0.339117	0.100583	0.17565	1.00013	0.845051	1.68423	1.85576	0.949509	1.34336	2.28562	0.656058	0.505019	1.08488	0.543811	0.30347	0.329577	1.0032	10.9266	5.42391	15.3383	5.92818	9.80222	6.59677	4.40533	10.1472	16.1483	4.54487	6.63498	13.0402
GaJAZ12	1.00116	0.480109	0.509838	0.314032	0.366666	0.21385	0.181821	0.29347	0.181808	0.272318	0.543673	0.0727773	0.27785	1.00212	1.20816	1.15743	1.16181	1.40439	1.47206	1.14933	0.991159	0.897398	1.00535	1.03961	0.728086	0.918796	1.00012	1.6119	1.52652	1.18442	1.26936	1.67652	1.05817	1.0358	1.01858	0.977106	1.09074	1.27767	0.801647
GaJAZ13	1.00052	0.832445	1.56168	1.74703	0.882744	1.10761	1.00712	0.460608	0.979224	0.615922	1.00781	0.497375	0.413114	1.00098	1.39658	1.50575	1.81886	1.55787	1.77771	3.08796	1.70578	0.914524	1.85376	2.70645	2.64084	1.77044	1.00069	2.02507	2.59933	1.65358	2.05598	1.69403	2.48478	1.06722	2.11072	1.73635	1.42659	2.44998	2.44991
GaZML1	1.0115	0.790548	0.664655	0.436227	0.0372143	0.262193	0.153321	0.240125	0.23498	0.205976	0.468425	0.0441202	0.0605053	1.03544	4.40515	3.30598	0.907513	3.98212	3.12446	4.191	2.03684	0.515303	1.36435	2.1379	0.825327	0.5082	1.002	0.600353	0.288523	0.506431	0.440142	0.228434	0.254226	0.308008	0.274725	0.186963	0.340311	0.347793	0.19953
GaZML2	1.00023	0.860215	1.10925	1.50252	0.520946	0.546424	0.358395	0.236031	0.512409	0.299901	0.524594	0.125164	0.209247	1.02038	3.00812	2.8644	3.42797	2.95967	3.79289	4.30085	1.91233	1.67638	3.38052	2.61097	2.83631	2.37438	1.005	1.15946	1.62484	1.24257	1.11245	1.85457	0.992838	0.752895	2.89388	2.16245	1.08907	1.81066	2.42915
GaZML4	1.0002	1.16254	1.32983	0.616745	0.416638	0.331257	0.235554	0.201323	0.446937	0.31145	0.4661	0.314209	0.265651	1.00179	1.32646	1.71511	2.38091	1.14558	1.34781	2.19851	0.95621	0.560466	1.25918	1.74702	1.6156	0.651948	1.00047	0.852108	0.740725	1.26763	0.697096	1.19222	0.574327	0.494035	1.64712	1.25521	0.606305	0.657527	1.83963
GaZML5	1.00018	0.759402	0.803974	0.72419	0.203092	0.156384	0.143582	0.12855	0.198167	0.18951	0.335553	0.0663342	0.107585	1.0014	2.17832	1.71754	1.33449	1.59579	1.73363	2.31981	1.39986	0.591412	1.28271	2.11939	1.63148	0.800898	1.0001	1.47482	1.10984	0.808438	0.832171	0.702958	0.528311	0.544065	1.19007	0.664602	0.622851	1.0842	0.595932
GaPPD1	1.00026	8.43894	17.9027	5.85987	3.29547	2.00727	1.49456	0.720469	2.10775	1.44618	0.783096	0.538555	0.922201	1.00025	1.17496	3.01124	6.5957	1.5844	2.10861	5.7644	0.412481	0.555932	2.02701	0.246754	0.182671	0.400539	1.00078	6.19613	9.13081	14.5858	9.69482	16.5209	19.9274	5.19707	17.0705	22.2526	7.23607	8.15751	29.211
GaPPD2	1.00069	2.68764	2.74922	0.330432	0.619286	0.398176	0.187953	0.233732	0.210471	0.626473	0.188167	0.0697842	0.121658	1.00047	0.53861	0.943881	0.691768	0.3869	0.524773	0.5551	0.72955	0.333683	1.24764	0.333937	0.122931	0.313055	1.00178	16.6049	8.95805	25.1749	13.1791	14.3069	4.98097	7.15883	10.8951	46.1299	5.38981	10.8079	33.862
GaTIFY	1.0003	1.28285	3.88039	1.66137	0.645164	0.407107	0.1056	0.069971	0.104216	0.114038	0.124575	0.0387505	0.0990823	1.00003	1.93034	3.50988	5.26664	3.81581	9.91903	20.7621	1.99816	0.715992	4.88967	0.541696	0.45058	0.604025	1.00887	5.16237	3.33188	8.24267	4.18366	11.9364	15.1452	13.2214	7.80227	6.46382	2.24555	3.94364	5.31308

## Sheet: Raw data
Batch No	Sample Name	Detector Name	Ct	Average(Ct)	Sample Name	Detector Name	Ct	Average(Ct)	ΔCt	2-△Ct	Sample Name	Detector Name	Ct	Average(Ct)	ΔCt	2-△Ct	Sample Name	Detector Name	Ct	Average(Ct)	ΔCt	2-△Ct	Sample Name	Detector Name	Ct	Average(Ct)	ΔCt	2-△Ct	Sample Name	Detector Name	Ct	Average(Ct)	ΔCt	2-△Ct	Sample Name	Detector Name	Ct	Average(Ct)	ΔCt	2-△Ct	Sample Name	Detector Name	Ct	Average(Ct)	ΔCt	2-△Ct	Sample Name	Detector Name	Ct
1	Y2-1	Gossypium hirsutum histone 3	20.2389		Y2-1	Cotton_A_00049	25.4602				Y2-1	Cotton_A_01448	27.9705				Y2-1	Cotton_A_02904	25.8147				Y2-1	Cotton_A_05658	25.1472				Y2-1	Cotton_A_09418	22.7989				Y2-1	Cotton_A_10012	23.4639				Y2-1	Cotton_A_11516	27.6222				Y2-1	Cotton_A_11862	24.1529
1	Y2-1	Gossypium hirsutum histone 3	20.2207		Y2-1	Cotton_A_00049	25.7585				Y2-1	Cotton_A_01448	28.0427				Y2-1	Cotton_A_02904	26.0214				Y2-1	Cotton_A_05658	25.1618				Y2-1	Cotton_A_09418	22.7208				Y2-1	Cotton_A_10012	23.4497				Y2-1	Cotton_A_11516	27.8603				Y2-1	Cotton_A_11862	24.7742
1	Y2-1	Gossypium hirsutum histone 3	20.156	20.2052	Y2-1	Cotton_A_00049	25.4833	25.5673	5.36215	0.0243127	Y2-1	Cotton_A_01448	27.6687	27.894	7.68878	0.0048467	Y2-1	Cotton_A_02904	25.944	25.9267	5.72151	0.0189519	Y2-1	Cotton_A_05658	25.1069	25.1386	4.93343	0.0327257	Y2-1	Cotton_A_09418	22.7937	22.7711	2.56593	0.16888	Y2-1	Cotton_A_10012	23.4157	23.4431	3.23789	0.105998	Y2-1	Cotton_A_11516	28.0986	27.8604	7.6552	0.00496082	Y2-1	Cotton_A_11862	24.1163
1	Y2-11	Gossypium hirsutum histone 3	19.7676		Y2-11	Cotton_A_00049	24.7259				Y2-11	Cotton_A_01448	27.7201				Y2-11	Cotton_A_02904	25.6719				Y2-11	Cotton_A_05658	24.5785				Y2-11	Cotton_A_09418	23.0579				Y2-11	Cotton_A_10012	24.201				Y2-11	Cotton_A_11516	28.287				Y2-11	Cotton_A_11862	25.5947
1	Y2-11	Gossypium hirsutum histone 3	19.7571		Y2-11	Cotton_A_00049	24.6253				Y2-11	Cotton_A_01448	27.9091				Y2-11	Cotton_A_02904	25.5748				Y2-11	Cotton_A_05658	24.4974				Y2-11	Cotton_A_09418	23.0571				Y2-11	Cotton_A_10012	24.1174				Y2-11	Cotton_A_11516	28.0113				Y2-11	Cotton_A_11862	25.6467
1	Y2-11	Gossypium hirsutum histone 3	19.7095	19.7448	Y2-11	Cotton_A_00049	24.7677	24.7063	4.96155	0.032094	Y2-11	Cotton_A_01448	27.7827	27.8039	8.05919	0.00374922	Y2-11	Cotton_A_02904	25.493	25.5799	5.83514	0.0175166	Y2-11	Cotton_A_05658	24.4845	24.5201	4.77539	0.0365145	Y2-11	Cotton_A_09418	22.973	23.0293	3.2846	0.102621	Y2-11	Cotton_A_10012	24.1099	24.1428	4.39801	0.0474316	Y2-11	Cotton_A_11516	28.2269	28.1751	8.43031	0.00289885	Y2-11	Cotton_A_11862	25.9961
1	Y2-2	Gossypium hirsutum histone 3	19.887		Y2-2	Cotton_A_00049	24.7643				Y2-2	Cotton_A_01448	27.9894				Y2-2	Cotton_A_02904	26.1191				Y2-2	Cotton_A_05658	24.1176				Y2-2	Cotton_A_09418	23.4367				Y2-2	Cotton_A_10012	23.2305				Y2-2	Cotton_A_11516	28.5785				Y2-2	Cotton_A_11862	24.2816
1	Y2-2	Gossypium hirsutum histone 3	19.8257		Y2-2	Cotton_A_00049	24.5497				Y2-2	Cotton_A_01448	27.4937				Y2-2	Cotton_A_02904	26.1627				Y2-2	Cotton_A_05658	24.2071				Y2-2	Cotton_A_09418	23.4464				Y2-2	Cotton_A_10012	23.1957				Y2-2	Cotton_A_11516	28.7918				Y2-2	Cotton_A_11862	24.1656
1	Y2-2	Gossypium hirsutum histone 3	19.8638	19.8589	Y2-2	Cotton_A_00049	24.6572	24.6571	4.79821	0.0359414	Y2-2	Cotton_A_01448	27.7815	27.7549	7.896	0.00419823	Y2-2	Cotton_A_02904	26.1853	26.1557	6.29682	0.0127194	Y2-2	Cotton_A_05658	24.3348	24.2198	4.36099	0.0486644	Y2-2	Cotton_A_09418	23.4204	23.4345	3.57563	0.0838741	Y2-2	Cotton_A_10012	23.2084	23.2115	3.35269	0.0978904	Y2-2	Cotton_A_11516	28.3321	28.5675	8.70862	0.00239025	Y2-2	Cotton_A_11862	24.1671
1	Y2-4	Gossypium hirsutum histone 3	19.9544		Y2-4	Cotton_A_00049	24.63				Y2-4	Cotton_A_01448	28.0748				Y2-4	Cotton_A_02904	26.523				Y2-4	Cotton_A_05658	25.0129				Y2-4	Cotton_A_09418	23.5282				Y2-4	Cotton_A_10012	23.6198				Y2-4	Cotton_A_11516	28.1623
1	Y2-4	Gossypium hirsutum histone 3	19.9636		Y2-4	Cotton_A_00049	24.6518				Y2-4	Cotton_A_01448	27.8042				Y2-4	Cotton_A_02904	26.7714				Y2-4	Cotton_A_05658	24.9477				Y2-4	Cotton_A_09418	23.3595				Y2-4	Cotton_A_10012	23.5606				Y2-4	Cotton_A_11516	27.8949
1	Y2-4	Gossypium hirsutum histone 3	19.9002	19.9394	Y2-4	Cotton_A_00049	24.6693	24.6504	4.71097	0.0381817	Y2-4	Cotton_A_01448	27.8703	27.9165	7.97706	0.00396886	Y2-4	Cotton_A_02904	26.6594	26.6513	6.71187	0.00953948	Y2-4	Cotton_A_05658	25.095	25.0185	5.07911	0.0295825	Y2-4	Cotton_A_09418	23.2795	23.3891	3.44967	0.0915264	Y2-4	Cotton_A_10012	23.5511	23.5772	3.63778	0.0803375	Y2-4	Cotton_A_11516	28.0306	28.0293	8.08985	0.00367039
1	Y2-6	Gossypium hirsutum histone 3	19.5037		Y2-6	Cotton_A_00049	23.116				Y2-6	Cotton_A_01448	27.7191				Y2-6	Cotton_A_02904	24.4507				Y2-6	Cotton_A_05658	24.1272				Y2-6	Cotton_A_09418	22.7885				Y2-6	Cotton_A_10012	23.3297				Y2-6	Cotton_A_11516	28.5256				Y2-6	Cotton_A_11862	23.6968
1	Y2-6	Gossypium hirsutum histone 3	19.4247		Y2-6	Cotton_A_00049	23.0777				Y2-6	Cotton_A_01448	27.8319				Y2-6	Cotton_A_02904	24.4929				Y2-6	Cotton_A_05658	24.0326				Y2-6	Cotton_A_09418	22.6874				Y2-6	Cotton_A_10012	23.2899				Y2-6	Cotton_A_11516	28.3676				Y2-6	Cotton_A_11862	23.4121
1	Y2-6	Gossypium hirsutum histone 3	19.3948	19.4411	Y2-6	Cotton_A_00049	23.1458	23.1132	3.67208	0.0784501	Y2-6	Cotton_A_01448	27.5408	27.6973	8.2562	0.00327066	Y2-6	Cotton_A_02904	24.4754	24.473	5.03194	0.0305657	Y2-6	Cotton_A_05658	24.0993	24.0864	4.6453	0.03996	Y2-6	Cotton_A_09418	22.7268	22.7342	3.29314	0.102016	Y2-6	Cotton_A_10012	23.4031	23.3409	3.89979	0.0669956	Y2-6	Cotton_A_11516	28.0824	28.3252	8.88411	0.00211648	Y2-6	Cotton_A_11862	23.6738
1	Y2-7	Gossypium hirsutum histone 3	19.5956		Y2-7	Cotton_A_00049	25.1442				Y2-7	Cotton_A_01448	28.2885				Y2-7	Cotton_A_02904	23.549				Y2-7	Cotton_A_05658	24.9196				Y2-7	Cotton_A_09418	23.4107				Y2-7	Cotton_A_10012	24.2213				Y2-7	Cotton_A_11516	28.0875				Y2-7	Cotton_A_11862	24.0578
1	Y2-7	Gossypium hirsutum histone 3	19.5191		Y2-7	Cotton_A_00049	25.2389				Y2-7	Cotton_A_01448	28.0021				Y2-7	Cotton_A_02904	23.4851				Y2-7	Cotton_A_05658	24.7108				Y2-7	Cotton_A_09418	23.4389				Y2-7	Cotton_A_10012	24.1422				Y2-7	Cotton_A_11516	28.2199				Y2-7	Cotton_A_11862	23.8943
1	Y2-7	Gossypium hirsutum histone 3	19.5752	19.5633	Y2-7	Cotton_A_00049	25.1425	25.1752	5.61191	0.0204478	Y2-7	Cotton_A_01448	27.839	28.0432	8.47992	0.00280085	Y2-7	Cotton_A_02904	23.5911	23.5417	3.97843	0.0634415	Y2-7	Cotton_A_05658	24.7844	24.8049	5.24163	0.0264309	Y2-7	Cotton_A_09418	23.4685	23.4393	3.87605	0.0681073	Y2-7	Cotton_A_10012	24.1409	24.1681	4.60483	0.0410969	Y2-7	Cotton_A_11516	28.1904	28.1659	8.60265	0.00257244	Y2-7	Cotton_A_11862	24.0885
2	G2-0	Gossypium hirsutum histone 3	19.472		G2-0	Cotton_A_00049	24.7095				G2-0	Cotton_A_01448	24.674				G2-0	Cotton_A_02904	26.9769				G2-0	Cotton_A_05658	22.5594				G2-0	Cotton_A_09418	22.2374				G2-0	Cotton_A_10012	23.5588				G2-0	Cotton_A_11516	26.996				G2-0	Cotton_A_11862	22.9566
2	G2-0	Gossypium hirsutum histone 3	19.4352		G2-0	Cotton_A_00049	24.6758				G2-0	Cotton_A_01448	24.6391				G2-0	Cotton_A_02904	26.948				G2-0	Cotton_A_05658	22.551				G2-0	Cotton_A_09418	22.2631				G2-0	Cotton_A_10012	23.4959				G2-0	Cotton_A_11516	27.2853				G2-0	Cotton_A_11862	22.9713
2	G2-0	Gossypium hirsutum histone 3	19.441	19.4494	G2-0	Cotton_A_00049	24.7496	24.7116	5.26222	0.0260563	G2-0	Cotton_A_01448	24.5833	24.6321	5.1827	0.0275329	G2-0	Cotton_A_02904	27.0984	27.0078	7.55836	0.00530527	G2-0	Cotton_A_05658	22.58	22.5635	3.11404	0.115499	G2-0	Cotton_A_09418	22.3075	22.2693	2.81989	0.141621	G2-0	Cotton_A_10012	23.4522	23.5023	4.05287	0.0602509	G2-0	Cotton_A_11516	27.4913	27.2575	7.80813	0.0044619	G2-0	Cotton_A_11862	23.069
2	G2-1	Gossypium hirsutum histone 3	19.6598		G2-1	Cotton_A_00049	21.7945				G2-1	Cotton_A_01448	24.4592				G2-1	Cotton_A_02904	25.4376				G2-1	Cotton_A_05658	22.5473				G2-1	Cotton_A_09418	21.2586				G2-1	Cotton_A_10012	22.8463				G2-1	Cotton_A_11516	27.7541				G2-1	Cotton_A_11862	21.468
2	G2-1	Gossypium hirsutum histone 3	19.5982		G2-1	Cotton_A_00049	21.832				G2-1	Cotton_A_01448	24.608				G2-1	Cotton_A_02904	25.4708				G2-1	Cotton_A_05658	22.6132				G2-1	Cotton_A_09418	21.2892				G2-1	Cotton_A_10012	22.8218				G2-1	Cotton_A_11516	27.7884				G2-1	Cotton_A_11862	21.449
2	G2-1	Gossypium hirsutum histone 3	19.6054	19.6211	G2-1	Cotton_A_00049	21.7941	21.8069	2.18573	0.2198	G2-1	Cotton_A_01448	24.7095	24.5922	4.97111	0.031882	G2-1	Cotton_A_02904	25.5736	25.494	5.87288	0.0170642	G2-1	Cotton_A_05658	22.6867	22.6157	2.99461	0.125468	G2-1	Cotton_A_09418	21.3415	21.2964	1.67531	0.313099	G2-1	Cotton_A_10012	22.7929	22.8203	3.19917	0.108881	G2-1	Cotton_A_11516	27.7642	27.7689	8.14776	0.00352599	G2-1	Cotton_A_11862	21.3136
2	G2-2	Gossypium hirsutum histone 3	19.9912		G2-2	Cotton_A_00049	21.1131				G2-2	Cotton_A_01448	24.7773				G2-2	Cotton_A_02904	24.1696				G2-2	Cotton_A_05658	22.4088				G2-2	Cotton_A_09418	21.2977				G2-2	Cotton_A_10012	22.2262				G2-2	Cotton_A_11516	28.2517				G2-2	Cotton_A_11862	21.3726
2	G2-2	Gossypium hirsutum histone 3	19.9265		G2-2	Cotton_A_00049	21.0677				G2-2	Cotton_A_01448	24.7737				G2-2	Cotton_A_02904	24.0809				G2-2	Cotton_A_05658	22.3851				G2-2	Cotton_A_09418	21.2887				G2-2	Cotton_A_10012	22.1898				G2-2	Cotton_A_11516	28.3176				G2-2	Cotton_A_11862	21.2789
2	G2-2	Gossypium hirsutum histone 3	19.9951	19.9709	G2-2	Cotton_A_00049	21.0343	21.0717	1.1008	0.466257	G2-2	Cotton_A_01448	24.6808	24.7439	4.773	0.0365751	G2-2	Cotton_A_02904	24.1385	24.1297	4.15873	0.0559884	G2-2	Cotton_A_05658	22.3795	22.3911	2.42021	0.186829	G2-2	Cotton_A_09418	21.2394	21.2752	1.3043	0.404917	G2-2	Cotton_A_10012	22.1887	22.2015	2.23061	0.213069	G2-2	Cotton_A_11516	28.551	28.3734	8.40249	0.00295529	G2-2	Cotton_A_11862	21.2423
2	G2-3	Gossypium hirsutum histone 3	20.0032		G2-3	Cotton_A_00049	22.671				G2-3	Cotton_A_01448	25.8109				G2-3	Cotton_A_02904	26.6675				G2-3	Cotton_A_05658	22.546				G2-3	Cotton_A_09418	23.7734				G2-3	Cotton_A_10012	24.2128				G2-3	Cotton_A_11516	28.9795				G2-3	Cotton_A_11862	23.4414
2	G2-3	Gossypium hirsutum histone 3	19.9862		G2-3	Cotton_A_00049	22.7318				G2-3	Cotton_A_01448	25.8483				G2-3	Cotton_A_02904	26.6537				G2-3	Cotton_A_05658	22.6017				G2-3	Cotton_A_09418	23.7805				G2-3	Cotton_A_10012	24.0901				G2-3	Cotton_A_11516	28.8224				G2-3	Cotton_A_11862	23.3156
2	G2-3	Gossypium hirsutum histone 3	19.9683	19.9859	G2-3	Cotton_A_00049	22.6901	22.6976	2.71172	0.152648	G2-3	Cotton_A_01448	25.9434	25.8675	5.88163	0.0169611	G2-3	Cotton_A_02904	26.5226	26.6146	6.62868	0.0101057	G2-3	Cotton_A_05658	22.5215	22.5564	2.57048	0.168348	G2-3	Cotton_A_09418	23.8233	23.7924	3.80653	0.0714694	G2-3	Cotton_A_10012	24.108	24.1369	4.15104	0.0562876	G2-3	Cotton_A_11516	29.1979	28.9999	9.01403	0.00193422	G2-3	Cotton_A_11862	23.239
2	G2-4	Gossypium hirsutum histone 3	20.3899		G2-4	Cotton_A_00049	23.8401				G2-4	Cotton_A_01448	26.8013				G2-4	Cotton_A_02904	28.056				G2-4	Cotton_A_05658	24.5376				G2-4	Cotton_A_09418	24.4682				G2-4	Cotton_A_10012	24.9181				G2-4	Cotton_A_11516	32.7072				G2-4	Cotton_A_11862	23.6716
2	G2-4	Gossypium hirsutum histone 3	20.3019		G2-4	Cotton_A_00049	23.8549				G2-4	Cotton_A_01448	26.8451				G2-4	Cotton_A_02904	28.3085				G2-4	Cotton_A_05658	24.7775				G2-4	Cotton_A_09418	24.4307				G2-4	Cotton_A_10012	24.7702				G2-4	Cotton_A_11516	32.7033				G2-4	Cotton_A_11862	23.5755
2	G2-4	Gossypium hirsutum histone 3	20.277	20.3229	G2-4	Cotton_A_00049	23.9044	23.8665	3.54358	0.0857585	G2-4	Cotton_A_01448	26.6647	26.7704	6.44744	0.0114585	G2-4	Cotton_A_02904	27.8458	28.0701	7.7472	0.00465438	G2-4	Cotton_A_05658	24.6995	24.6715	4.34862	0.0490834	G2-4	Cotton_A_09418	24.4948	24.4646	4.14165	0.0566551	G2-4	Cotton_A_10012	24.8477	24.8453	4.52243	0.0435125	G2-4	Cotton_A_11516	33.3338	32.9148	12.5918	0.000161986	G2-4	Cotton_A_11862	23.8262
2	G2-5	Gossypium hirsutum histone 3	19.4764		G2-5	Cotton_A_00049	23.6534				G2-5	Cotton_A_01448	26.2327				G2-5	Cotton_A_02904	27.454				G2-5	Cotton_A_05658	22.7297				G2-5	Cotton_A_09418	24.2814				G2-5	Cotton_A_10012	24.52				G2-5	Cotton_A_11516	29.1729				G2-5	Cotton_A_11862	23.6054
2	G2-5	Gossypium hirsutum histone 3	19.3765		G2-5	Cotton_A_00049	23.7118				G2-5	Cotton_A_01448	26.2397				G2-5	Cotton_A_02904	27.395				G2-5	Cotton_A_05658	22.6897				G2-5	Cotton_A_09418	24.1863				G2-5	Cotton_A_10012	24.5006				G2-5	Cotton_A_11516	28.9881				G2-5	Cotton_A_11862	23.6554
2	G2-5	Gossypium hirsutum histone 3	19.4174	19.4234	G2-5	Cotton_A_00049	23.6804	23.6819	4.25845	0.0522492	G2-5	Cotton_A_01448	26.1319	26.2014	6.77803	0.00911193	G2-5	Cotton_A_02904	27.251	27.3667	7.94326	0.00406294	G2-5	Cotton_A_05658	22.6824	22.7006	3.27718	0.10315	G2-5	Cotton_A_09418	24.2145	24.2274	4.80401	0.0357972	G2-5	Cotton_A_10012	24.67	24.5635	5.14013	0.0283575	G2-5	Cotton_A_11516	29.3459	29.169	9.74554	0.00116493	G2-5	Cotton_A_11862	23.5026
3	G2-10	Gossypium hirsutum histone 3	21.2684		G2-10	Cotton_A_00049	26.7615				G2-10	Cotton_A_01448	27.4731				G2-10	Cotton_A_02904	29.8771				G2-10	Cotton_A_05658	25.5158				G2-10	Cotton_A_09418	25.5568				G2-10	Cotton_A_10012	26.9137				G2-10	Cotton_A_11516	30.4269				G2-10	Cotton_A_11862	25.0487
3	G2-10	Gossypium hirsutum histone 3	21.247		G2-10	Cotton_A_00049	26.9807				G2-10	Cotton_A_01448	27.529				G2-10	Cotton_A_02904	29.986				G2-10	Cotton_A_05658	25.3003				G2-10	Cotton_A_09418	25.6052				G2-10	Cotton_A_10012	26.8014				G2-10	Cotton_A_11516	29.8987				G2-10	Cotton_A_11862	25.3138
3	G2-10	Gossypium hirsutum histone 3	21.169	21.2281	G2-10	Cotton_A_00049	26.7971	26.8465	5.61834	0.0203569	G2-10	Cotton_A_01448	27.539	27.5137	6.28557	0.012819	G2-10	Cotton_A_02904	30.016	29.9597	8.73157	0.00235254	G2-10	Cotton_A_05658	25.2565	25.3575	4.12941	0.0571379	G2-10	Cotton_A_09418	25.6705	25.6109	4.38274	0.0479361	G2-10	Cotton_A_10012	26.9579	26.891	5.66287	0.0197382	G2-10	Cotton_A_11516	30.1105	30.1454	8.91726	0.00206842	G2-10	Cotton_A_11862	24.9295
3	G2-11	Gossypium hirsutum histone 3	19.6339		G2-11	Cotton_A_00049	25.6944				G2-11	Cotton_A_01448	26.515				G2-11	Cotton_A_02904	30.3315				G2-11	Cotton_A_05658	24.7621				G2-11	Cotton_A_09418	25.7669				G2-11	Cotton_A_10012	25.3545				G2-11	Cotton_A_11516	32.2793				G2-11	Cotton_A_11862	25.5533
3	G2-11	Gossypium hirsutum histone 3	19.6034		G2-11	Cotton_A_00049	25.7419				G2-11	Cotton_A_01448	26.4309				G2-11	Cotton_A_02904	29.7226				G2-11	Cotton_A_05658	24.7909				G2-11	Cotton_A_09418	25.7143				G2-11	Cotton_A_10012	25.378				G2-11	Cotton_A_11516	31.6209				G2-11	Cotton_A_11862	24.1943
3	G2-11	Gossypium hirsutum histone 3	19.5458	19.5944	G2-11	Cotton_A_00049	25.8201	25.7521	6.15775	0.0140066	G2-11	Cotton_A_01448	26.3964	26.4474	6.85307	0.00865006	G2-11	Cotton_A_02904	29.6461	29.9001	10.3057	0.000790075	G2-11	Cotton_A_05658	24.7902	24.7811	5.18671	0.0274565	G2-11	Cotton_A_09418	25.7026	25.7279	6.13356	0.0142434	G2-11	Cotton_A_10012	25.2312	25.3212	5.72688	0.0188815	G2-11	Cotton_A_11516	31.8826	31.9276	12.3333	0.000193785	G2-11	Cotton_A_11862	23.9779
3	G2-12	Gossypium hirsutum histone 3	19.8969		G2-12	Cotton_A_00049	25.26				G2-12	Cotton_A_01448	26.9263				G2-12	Cotton_A_02904	28.4161				G2-12	Cotton_A_05658	24.6932				G2-12	Cotton_A_09418	25.1911				G2-12	Cotton_A_10012	24.7562				G2-12	Cotton_A_11516	31.4429				G2-12	Cotton_A_11862	25.1875
3	G2-12	Gossypium hirsutum histone 3	19.8014		G2-12	Cotton_A_00049	25.1718				G2-12	Cotton_A_01448	26.868				G2-12	Cotton_A_02904	28.2756				G2-12	Cotton_A_05658	24.501				G2-12	Cotton_A_09418	25.1179				G2-12	Cotton_A_10012	24.6594				G2-12	Cotton_A_11516	32.1682				G2-12	Cotton_A_11862	24.5293
3	G2-12	Gossypium hirsutum histone 3	19.7945	19.8309	G2-12	Cotton_A_00049	25.1986	25.2101	5.37918	0.0240273	G2-12	Cotton_A_01448	26.989	26.9277	7.09682	0.00730543	G2-12	Cotton_A_02904	28.713	28.4682	8.63731	0.00251137	G2-12	Cotton_A_05658	24.5172	24.5704	4.73952	0.0374338	G2-12	Cotton_A_09418	25.1724	25.1605	5.32955	0.0248683	G2-12	Cotton_A_10012	24.7294	24.715	4.88405	0.0338652	G2-12	Cotton_A_11516	31.5654	31.7255	11.8946	0.000262646	G2-12	Cotton_A_11862	24.874
3	G2-6	Gossypium hirsutum histone 3	19.6441		G2-6	Cotton_A_00049	24.2964				G2-6	Cotton_A_01448	27.1193				G2-6	Cotton_A_02904	29.4449				G2-6	Cotton_A_05658	22.9982				G2-6	Cotton_A_09418	25.3574				G2-6	Cotton_A_10012	25.116				G2-6	Cotton_A_11516	30.1311				G2-6	Cotton_A_11862	24.4928
3	G2-6	Gossypium hirsutum histone 3	19.6108		G2-6	Cotton_A_00049	24.3026				G2-6	Cotton_A_01448	26.6954				G2-6	Cotton_A_02904	29.1161				G2-6	Cotton_A_05658	23.1001				G2-6	Cotton_A_09418	25.4286				G2-6	Cotton_A_10012	25.1661				G2-6	Cotton_A_11516	30.0984				G2-6	Cotton_A_11862	24.6622
3	G2-6	Gossypium hirsutum histone 3	19.6094	19.6214	G2-6	Cotton_A_00049	24.3133	24.3041	4.68268	0.038938	G2-6	Cotton_A_01448	26.8817	26.8988	7.27737	0.00644605	G2-6	Cotton_A_02904	29.2548	29.2719	9.65049	0.00124426	G2-6	Cotton_A_05658	23.1016	23.0666	3.44522	0.0918092	G2-6	Cotton_A_09418	25.4972	25.4278	5.80633	0.0178698	G2-6	Cotton_A_10012	25.0886	25.1236	5.50215	0.0220642	G2-6	Cotton_A_11516	30.1767	30.1354	10.514	0.000683872	G2-6	Cotton_A_11862	24.7231
3	G2-7	Gossypium hirsutum histone 3	19.192		G2-7	Cotton_A_00049	24.7021				G2-7	Cotton_A_01448	26.5429				G2-7	Cotton_A_02904	27.6532				G2-7	Cotton_A_05658	23.6477				G2-7	Cotton_A_09418	24.4875				G2-7	Cotton_A_10012	25.5385				G2-7	Cotton_A_11516	28.997				G2-7	Cotton_A_11862	23.0876
3	G2-7	Gossypium hirsutum histone 3	19.1546		G2-7	Cotton_A_00049	25.3236				G2-7	Cotton_A_01448	26.6164				G2-7	Cotton_A_02904	27.7317				G2-7	Cotton_A_05658	23.6786				G2-7	Cotton_A_09418	24.4382				G2-7	Cotton_A_10012	25.8237				G2-7	Cotton_A_11516	29.0907				G2-7	Cotton_A_11862	23.9225
3	G2-7	Gossypium hirsutum histone 3	19.0909	19.1458	G2-7	Cotton_A_00049	24.7006	24.9088	5.76298	0.0184149	G2-7	Cotton_A_01448	26.7843	26.6479	7.50207	0.00551635	G2-7	Cotton_A_02904	27.6982	27.6944	8.54856	0.00267072	G2-7	Cotton_A_05658	23.7322	23.6862	4.54034	0.0429755	G2-7	Cotton_A_09418	24.5573	24.4943	5.34852	0.0245434	G2-7	Cotton_A_10012	25.7532	25.7051	6.5593	0.0106036	G2-7	Cotton_A_11516	28.9515	29.0131	9.86727	0.00107067	G2-7	Cotton_A_11862	23.0148
3	J2-2	Gossypium hirsutum histone 3	19.839		J2-2	Cotton_A_00049	24.6843				J2-2	Cotton_A_01448	26.5589				J2-2	Cotton_A_02904	23.8345				J2-2	Cotton_A_05658	23.8895				J2-2	Cotton_A_09418	21.8755				J2-2	Cotton_A_10012	24.9081				J2-2	Cotton_A_11516	26.9959				J2-2	Cotton_A_11862	23.1572
3	J2-2	Gossypium hirsutum histone 3	19.7456		J2-2	Cotton_A_00049	24.5733				J2-2	Cotton_A_01448	26.8131				J2-2	Cotton_A_02904	23.7005				J2-2	Cotton_A_05658	23.6297				J2-2	Cotton_A_09418	21.8739				J2-2	Cotton_A_10012	24.7953				J2-2	Cotton_A_11516	26.8781				J2-2	Cotton_A_11862	22.9922
3	J2-2	Gossypium hirsutum histone 3	19.7435	19.776	J2-2	Cotton_A_00049	24.6147	24.6241	4.84814	0.0347188	J2-2	Cotton_A_01448	26.7634	26.7118	6.93581	0.00816795	J2-2	Cotton_A_02904	23.6986	23.7446	3.96857	0.0638765	J2-2	Cotton_A_05658	23.6129	23.7107	3.93469	0.0653945	J2-2	Cotton_A_09418	21.8845	21.878	2.10196	0.232942	J2-2	Cotton_A_10012	24.9254	24.8763	5.10029	0.0291514	J2-2	Cotton_A_11516	27.0658	26.98	7.20396	0.00678253	J2-2	Cotton_A_11862	23.0478
4	J2-10	Gossypium hirsutum histone 3	19.6907		J2-10	Cotton_A_00049	28.1212				J2-10	Cotton_A_01448	26.5064				J2-10	Cotton_A_02904	25.1857				J2-10	Cotton_A_05658	23.8537				J2-10	Cotton_A_09418	23.4204				J2-10	Cotton_A_10012	25.3639				J2-10	Cotton_A_11516	27.4129				J2-10	Cotton_A_11862	23.869
4	J2-10	Gossypium hirsutum histone 3	19.6262		J2-10	Cotton_A_00049	28.0686				J2-10	Cotton_A_01448	26.6457				J2-10	Cotton_A_02904	25.1829				J2-10	Cotton_A_05658	23.7594				J2-10	Cotton_A_09418	23.3223				J2-10	Cotton_A_10012	25.3101				J2-10	Cotton_A_11516	27.45				J2-10	Cotton_A_11862	23.8734
4	J2-10	Gossypium hirsutum histone 3	19.6349	19.6506	J2-10	Cotton_A_00049	28.1348	28.1082	8.45756	0.0028446	J2-10	Cotton_A_01448	26.5099	26.554	6.90335	0.00835383	J2-10	Cotton_A_02904	25.3097	25.2261	5.57544	0.0209713	J2-10	Cotton_A_05658	23.8872	23.8334	4.18279	0.0550624	J2-10	Cotton_A_09418	23.4065	23.3831	3.73244	0.0752355	J2-10	Cotton_A_10012	25.2081	25.2941	5.64344	0.0200057	J2-10	Cotton_A_11516	27.5895	27.4842	7.83353	0.00438401	J2-10	Cotton_A_11862	23.6863
4	J2-11	Gossypium hirsutum histone 3	19.5774		J2-11	Cotton_A_00049	28.4462				J2-11	Cotton_A_01448	26.5547				J2-11	Cotton_A_02904	26.2171				J2-11	Cotton_A_05658	23.7982				J2-11	Cotton_A_09418	23.87				J2-11	Cotton_A_10012	26.6514				J2-11	Cotton_A_11516	28.7144				J2-11	Cotton_A_11862	24.6255
4	J2-11	Gossypium hirsutum histone 3	19.3867		J2-11	Cotton_A_00049	28.3511				J2-11	Cotton_A_01448	26.555				J2-11	Cotton_A_02904	26.1341				J2-11	Cotton_A_05658	23.714				J2-11	Cotton_A_09418	24.2802				J2-11	Cotton_A_10012	26.9145				J2-11	Cotton_A_11516	28.5236				J2-11	Cotton_A_11862	24.5477
4	J2-11	Gossypium hirsutum histone 3	19.4255	19.4632	J2-11	Cotton_A_00049	28.2683	28.3552	8.89201	0.00210493	J2-11	Cotton_A_01448	26.3332	26.481	7.01781	0.00771663	J2-11	Cotton_A_02904	26.1048	26.152	6.68883	0.00969305	J2-11	Cotton_A_05658	23.8386	23.7836	4.32045	0.0500512	J2-11	Cotton_A_09418	24.0227	24.0576	4.59447	0.0413929	J2-11	Cotton_A_10012	26.9243	26.8301	7.36689	0.0060582	J2-11	Cotton_A_11516	28.7723	28.6701	9.2069	0.00169218	J2-11	Cotton_A_11862	24.4759
4	J2-4	Gossypium hirsutum histone 3	19.1317		J2-4	Cotton_A_00049	24.7876				J2-4	Cotton_A_01448	26.7981				J2-4	Cotton_A_02904	23.6291				J2-4	Cotton_A_05658	23.1979				J2-4	Cotton_A_09418	21.9761				J2-4	Cotton_A_10012	24.3922				J2-4	Cotton_A_11516	26.0611				J2-4	Cotton_A_11862	23.7543
4	J2-4	Gossypium hirsutum histone 3	19.0416		J2-4	Cotton_A_00049	24.9234				J2-4	Cotton_A_01448	26.5302				J2-4	Cotton_A_02904	23.6205				J2-4	Cotton_A_05658	23.3152				J2-4	Cotton_A_09418	22.054				J2-4	Cotton_A_10012	24.5458				J2-4	Cotton_A_11516	26.0216				J2-4	Cotton_A_11862	23.7975
4	J2-4	Gossypium hirsutum histone 3	19.0712	19.0815	J2-4	Cotton_A_00049	24.8659	24.8589	5.77746	0.018231	J2-4	Cotton_A_01448	26.4588	26.5957	7.51421	0.00547011	J2-4	Cotton_A_02904	23.667	23.6389	4.55738	0.042471	J2-4	Cotton_A_05658	23.2588	23.2573	4.17584	0.0553283	J2-4	Cotton_A_09418	22.0033	22.0111	2.92967	0.131245	J2-4	Cotton_A_10012	24.4266	24.4549	5.3734	0.0241237	J2-4	Cotton_A_11516	25.9623	26.015	6.93353	0.00818087	J2-4	Cotton_A_11862	23.5392
4	J2-5	Gossypium hirsutum histone 3	19.3083		J2-5	Cotton_A_00049	24.5363				J2-5	Cotton_A_01448	26.5031				J2-5	Cotton_A_02904	22.3814				J2-5	Cotton_A_05658	23.3178				J2-5	Cotton_A_09418	21.6973				J2-5	Cotton_A_10012	23.4222				J2-5	Cotton_A_11516	26.516				J2-5	Cotton_A_11862	23.986
4	J2-5	Gossypium hirsutum histone 3	19.2379		J2-5	Cotton_A_00049	24.7128				J2-5	Cotton_A_01448	26.623				J2-5	Cotton_A_02904	22.3237				J2-5	Cotton_A_05658	23.3701				J2-5	Cotton_A_09418	21.6589				J2-5	Cotton_A_10012	23.5247				J2-5	Cotton_A_11516	26.6592				J2-5	Cotton_A_11862	23.9097
4	J2-5	Gossypium hirsutum histone 3	19.3077	19.2846	J2-5	Cotton_A_00049	24.7021	24.6504	5.36579	0.0242513	J2-5	Cotton_A_01448	26.5596	26.5619	7.2773	0.00644637	J2-5	Cotton_A_02904	22.4415	22.3822	3.09758	0.116825	J2-5	Cotton_A_05658	23.3626	23.3501	4.06552	0.0597252	J2-5	Cotton_A_09418	21.7813	21.7125	2.42786	0.185841	J2-5	Cotton_A_10012	23.4949	23.4806	4.19597	0.0545616	J2-5	Cotton_A_11516	26.537	26.5708	7.28614	0.00640696	J2-5	Cotton_A_11862	23.8644
4	J2-6	Gossypium hirsutum histone 3	18.9768		J2-6	Cotton_A_00049	22.9014				J2-6	Cotton_A_01448	25.6817				J2-6	Cotton_A_02904	21.8445				J2-6	Cotton_A_05658	22.6575				J2-6	Cotton_A_09418	20.7423				J2-6	Cotton_A_10012	21.4393				J2-6	Cotton_A_11516	25.7965				J2-6	Cotton_A_11862	21.6958
4	J2-6	Gossypium hirsutum histone 3	18.9493		J2-6	Cotton_A_00049	22.8414				J2-6	Cotton_A_01448	25.3276				J2-6	Cotton_A_02904	21.804				J2-6	Cotton_A_05658	22.6719				J2-6	Cotton_A_09418	20.658				J2-6	Cotton_A_10012	21.4608				J2-6	Cotton_A_11516	25.7712				J2-6	Cotton_A_11862	21.6937
4	J2-6	Gossypium hirsutum histone 3	18.9401	18.9554	J2-6	Cotton_A_00049	22.8573	22.8667	3.91128	0.066464	J2-6	Cotton_A_01448	25.586	25.5317	6.57634	0.0104791	J2-6	Cotton_A_02904	21.8296	21.8261	2.87066	0.136725	J2-6	Cotton_A_05658	22.6178	22.6491	3.69367	0.0772849	J2-6	Cotton_A_09418	20.4596	20.62	1.66459	0.315435	J2-6	Cotton_A_10012	21.3339	21.4113	2.45591	0.182263	J2-6	Cotton_A_11516	25.8797	25.8158	6.86039	0.00860631	J2-6	Cotton_A_11862	21.8306
4	J2-9	Gossypium hirsutum histone 3	19.7521		J2-9	Cotton_A_00049	25.1344				J2-9	Cotton_A_01448	27.293				J2-9	Cotton_A_02904	23.3861				J2-9	Cotton_A_05658	24.4175				J2-9	Cotton_A_09418	22.4637				J2-9	Cotton_A_10012	24.0434				J2-9	Cotton_A_11516	28.4188				J2-9	Cotton_A_11862	22.7711
4	J2-9	Gossypium hirsutum histone 3	19.6745		J2-9	Cotton_A_00049	25.1623				J2-9	Cotton_A_01448	26.9453				J2-9	Cotton_A_02904	23.2085				J2-9	Cotton_A_05658	24.2918				J2-9	Cotton_A_09418	22.4336				J2-9	Cotton_A_10012	23.9774				J2-9	Cotton_A_11516	28.0439				J2-9	Cotton_A_11862	22.7236
4	J2-9	Gossypium hirsutum histone 3	19.7152	19.7139	J2-9	Cotton_A_00049	25.1046	25.1338	5.41983	0.0233598	J2-9	Cotton_A_01448	27.0373	27.0919	7.37792	0.00601206	J2-9	Cotton_A_02904	23.3171	23.3039	3.58998	0.0830441	J2-9	Cotton_A_05658	24.4069	24.3721	4.65813	0.0396061	J2-9	Cotton_A_09418	22.4522	22.4498	2.73589	0.150112	J2-9	Cotton_A_10012	23.9157	23.9788	4.2649	0.0520161	J2-9	Cotton_A_11516	28.1317	28.1981	8.48417	0.00279262	J2-9	Cotton_A_11862	22.697
5	J2-1	Gossypium hirsutum histone 3	19.1874		J2-1	Cotton_A_00049	25.304				J2-1	Cotton_A_01448	26.4842				J2-1	Cotton_A_02904	24.2455				J2-1	Cotton_A_05658	23.1587				J2-1	Cotton_A_09418	22.3423				J2-1	Cotton_A_10012	24.8946				J2-1	Cotton_A_11516	26.0475				J2-1	Cotton_A_11862	24.8479
5	J2-1	Gossypium hirsutum histone 3	19.1794		J2-1	Cotton_A_00049	25.4337				J2-1	Cotton_A_01448	26.3057				J2-1	Cotton_A_02904	24.1767				J2-1	Cotton_A_05658	23.2716				J2-1	Cotton_A_09418	22.2312				J2-1	Cotton_A_10012	24.9248				J2-1	Cotton_A_11516	25.9812				J2-1	Cotton_A_11862	24.7565
5	J2-1	Gossypium hirsutum histone 3	19.124	19.1636	J2-1	Cotton_A_00049	25.3747	25.3708	6.20722	0.0135345	J2-1	Cotton_A_01448	26.6188	26.4696	7.30597	0.00631952	J2-1	Cotton_A_02904	24.2401	24.2207	5.05714	0.0300364	J2-1	Cotton_A_05658	23.1804	23.2036	4.03996	0.0607928	J2-1	Cotton_A_09418	22.2077	22.2604	3.09682	0.116886	J2-1	Cotton_A_10012	24.902	24.9071	5.74354	0.0186648	J2-1	Cotton_A_11516	25.8286	25.9524	6.78885	0.00904386	J2-1	Cotton_A_11862	24.7558
5	J2-7	Gossypium hirsutum histone 3	19.7204		J2-7	Cotton_A_00049	27.3824				J2-7	Cotton_A_01448	27.467				J2-7	Cotton_A_02904	24.6812				J2-7	Cotton_A_05658	23.8749				J2-7	Cotton_A_09418	23.2033				J2-7	Cotton_A_10012	25.7742				J2-7	Cotton_A_11516	27.4736				J2-7	Cotton_A_11862	23.9908
5	J2-7	Gossypium hirsutum histone 3	19.6657		J2-7	Cotton_A_00049	27.6487				J2-7	Cotton_A_01448	27.6413				J2-7	Cotton_A_02904	24.5434				J2-7	Cotton_A_05658	23.8331				J2-7	Cotton_A_09418	23.2443				J2-7	Cotton_A_10012	25.6589				J2-7	Cotton_A_11516	27.6104				J2-7	Cotton_A_11862	23.8048
5	J2-7	Gossypium hirsutum histone 3	19.7393	19.7084	J2-7	Cotton_A_00049	27.2777	27.4363	7.72787	0.00471713	J2-7	Cotton_A_01448	27.3512	27.4865	7.77805	0.00455588	J2-7	Cotton_A_02904	24.5264	24.5836	4.87522	0.0340732	J2-7	Cotton_A_05658	23.8578	23.8553	4.14686	0.0564511	J2-7	Cotton_A_09418	23.0725	23.1734	3.46495	0.0905621	J2-7	Cotton_A_10012	25.6316	25.6882	5.97981	0.0158452	J2-7	Cotton_A_11516	27.755	27.613	7.90458	0.00417333	J2-7	Cotton_A_11862	23.7824
5	Y2-0	Gossypium hirsutum histone 3	20.2711		Y2-0	Cotton_A_00049	28.1892				Y2-0	Cotton_A_01448	27.7296				Y2-0	Cotton_A_02904	26.2914				Y2-0	Cotton_A_05658	25.123				Y2-0	Cotton_A_09418	26.1353				Y2-0	Cotton_A_10012	28.2489				Y2-0	Cotton_A_11516	27.0445				Y2-0	Cotton_A_11862	28.3273
5	Y2-0	Gossypium hirsutum histone 3	20.1851		Y2-0	Cotton_A_00049	28.2431				Y2-0	Cotton_A_01448	27.6877				Y2-0	Cotton_A_02904	26.4612				Y2-0	Cotton_A_05658	25.0021				Y2-0	Cotton_A_09418	26.3284				Y2-0	Cotton_A_10012	28.211				Y2-0	Cotton_A_11516	27.1399				Y2-0	Cotton_A_11862	28.562
5	Y2-0	Gossypium hirsutum histone 3	20.1989	20.2183	Y2-0	Cotton_A_00049	28.1855	28.2059	7.9876	0.00393998	Y2-0	Cotton_A_01448	27.5937	27.6703	7.45197	0.00571127	Y2-0	Cotton_A_02904	26.2867	26.3464	6.12808	0.0142976	Y2-0	Cotton_A_05658	25.0979	25.0743	4.85596	0.0345312	Y2-0	Cotton_A_09418	26.2353	26.233	6.01461	0.0154676	Y2-0	Cotton_A_10012	28.2564	28.2388	8.02041	0.00385137	Y2-0	Cotton_A_11516	27.174	27.1195	6.90113	0.00836669	Y2-0	Cotton_A_11862	28.5417
5	Y2-3	Gossypium hirsutum histone 3	20.3121		Y2-3	Cotton_A_00049	24.4134				Y2-3	Cotton_A_01448	27.4987				Y2-3	Cotton_A_02904	24.9572				Y2-3	Cotton_A_05658	24.2083				Y2-3	Cotton_A_09418	22.3673				Y2-3	Cotton_A_10012	23.0959				Y2-3	Cotton_A_11516	28.0925				Y2-3	Cotton_A_11862	23.3855
5	Y2-3	Gossypium hirsutum histone 3	20.2128		Y2-3	Cotton_A_00049	24.3041				Y2-3	Cotton_A_01448	27.2892				Y2-3	Cotton_A_02904	24.9449				Y2-3	Cotton_A_05658	24.2672				Y2-3	Cotton_A_09418	22.2773				Y2-3	Cotton_A_10012	23.1417				Y2-3	Cotton_A_11516	28.1276				Y2-3	Cotton_A_11862	23.2463
5	Y2-3	Gossypium hirsutum histone 3	20.1654	20.2301	Y2-3	Cotton_A_00049	24.3374	24.3516	4.12155	0.0574499	Y2-3	Cotton_A_01448	27.2349	27.3409	7.11082	0.00723483	Y2-3	Cotton_A_02904	24.9778	24.96	4.72988	0.0376845	Y2-3	Cotton_A_05658	24.1868	24.2208	3.99069	0.0629048	Y2-3	Cotton_A_09418	22.2727	22.3058	2.07572	0.237218	Y2-3	Cotton_A_10012	23.0628	23.1001	2.87006	0.136781	Y2-3	Cotton_A_11516	28.1243	28.1148	7.8847	0.00423124	Y2-3	Cotton_A_11862	23.1041
5	Y2-5	Gossypium hirsutum histone 3	19.6004		Y2-5	Cotton_A_00049	23.511				Y2-5	Cotton_A_01448	26.7388				Y2-5	Cotton_A_02904	23.4399				Y2-5	Cotton_A_05658	23.8263				Y2-5	Cotton_A_09418	22.3063				Y2-5	Cotton_A_10012	22.7273				Y2-5	Cotton_A_11516	28.6974				Y2-5	Cotton_A_11862	22.7819
5	Y2-5	Gossypium hirsutum histone 3	19.6175		Y2-5	Cotton_A_00049	23.5465				Y2-5	Cotton_A_01448	26.8506				Y2-5	Cotton_A_02904	23.473				Y2-5	Cotton_A_05658	23.7467				Y2-5	Cotton_A_09418	22.3003				Y2-5	Cotton_A_10012	22.7244				Y2-5	Cotton_A_11516	28.4805				Y2-5	Cotton_A_11862	22.8437
5	Y2-5	Gossypium hirsutum histone 3	19.5446	19.5875	Y2-5	Cotton_A_00049	23.5302	23.5292	3.94172	0.0650763	Y2-5	Cotton_A_01448	26.77	26.7865	7.19897	0.00680603	Y2-5	Cotton_A_02904	23.5246	23.4791	3.89164	0.0673753	Y2-5	Cotton_A_05658	23.7765	23.7832	4.19567	0.0545729	Y2-5	Cotton_A_09418	22.322	22.3096	2.72206	0.151558	Y2-5	Cotton_A_10012	22.8054	22.7524	3.16487	0.111501	Y2-5	Cotton_A_11516	28.695	28.6243	9.03677	0.00190398	Y2-5	Cotton_A_11862	22.7764
5	Y3-8	Gossypium hirsutum histone 3	20.8339		Y3-8	Cotton_A_00049	24.7298				Y3-8	Cotton_A_01448	27.5267				Y3-8	Cotton_A_02904	25.3596				Y3-8	Cotton_A_05658	25.077				Y3-8	Cotton_A_09418	23.4183				Y3-8	Cotton_A_10012	23.2462				Y3-8	Cotton_A_11516	29.5221				Y3-8	Cotton_A_11862	23.4992
5	Y3-8	Gossypium hirsutum histone 3	20.7619		Y3-8	Cotton_A_00049	24.6639				Y3-8	Cotton_A_01448	27.4016				Y3-8	Cotton_A_02904	25.5033				Y3-8	Cotton_A_05658	25.1426				Y3-8	Cotton_A_09418	23.4248				Y3-8	Cotton_A_10012	23.224				Y3-8	Cotton_A_11516	29.6699				Y3-8	Cotton_A_11862	23.3917
5	Y3-8	Gossypium hirsutum histone 3	20.7786	20.7915	Y3-8	Cotton_A_00049	24.6632	24.6856	3.89418	0.0672568	Y3-8	Cotton_A_01448	27.6525	27.5269	6.73546	0.00938476	Y3-8	Cotton_A_02904	25.329	25.3973	4.60583	0.0410683	Y3-8	Cotton_A_05658	25.1503	25.1233	4.33182	0.0496584	Y3-8	Cotton_A_09418	23.5524	23.4651	2.67368	0.156727	Y3-8	Cotton_A_10012	23.247	23.2391	2.44758	0.183318	Y3-8	Cotton_A_11516	29.4876	29.5599	8.76842	0.0022932	Y3-8	Cotton_A_11862	23.4174
6	G2-8	Gossypium hirsutum histone 3	19.2742		G2-8	Cotton_A_00049	23.4248				G2-8	Cotton_A_01448	25.5691				G2-8	Cotton_A_02904	29.1856				G2-8	Cotton_A_05658	22.729				G2-8	Cotton_A_09418	24.5891				G2-8	Cotton_A_10012	24.482				G2-8	Cotton_A_11516	29.4403				G2-8	Cotton_A_11862	22.8289
6	G2-8	Gossypium hirsutum histone 3	19.1967		G2-8	Cotton_A_00049	23.4019				G2-8	Cotton_A_01448	25.5002				G2-8	Cotton_A_02904	28.9576				G2-8	Cotton_A_05658	22.624				G2-8	Cotton_A_09418	24.4281				G2-8	Cotton_A_10012	24.468				G2-8	Cotton_A_11516	29.069				G2-8	Cotton_A_11862	22.745
6	G2-8	Gossypium hirsutum histone 3	19.1788	19.2166	G2-8	Cotton_A_00049	23.3833	23.4033	4.18675	0.0549114	G2-8	Cotton_A_01448	25.6186	25.5627	6.34607	0.0122926	G2-8	Cotton_A_02904	28.9372	29.0268	9.8102	0.00111387	G2-8	Cotton_A_05658	22.6673	22.6734	3.45685	0.091072	G2-8	Cotton_A_09418	24.1064	24.3745	5.15792	0.0280099	G2-8	Cotton_A_10012	24.4272	24.4591	5.24246	0.0264157	G2-8	Cotton_A_11516	28.872	29.1271	9.9105	0.00103907	G2-8	Cotton_A_11862	22.6505
6	G2-9	Gossypium hirsutum histone 3	19.0554		G2-9	Cotton_A_00049	23.7916				G2-9	Cotton_A_01448	25.9929				G2-9	Cotton_A_02904	27.0691				G2-9	Cotton_A_05658	23.1953				G2-9	Cotton_A_09418	23.7238				G2-9	Cotton_A_10012	23.8866				G2-9	Cotton_A_11516	28.9643				G2-9	Cotton_A_11862	22.4968
6	G2-9	Gossypium hirsutum histone 3	18.9713		G2-9	Cotton_A_00049	23.6998				G2-9	Cotton_A_01448	25.7781				G2-9	Cotton_A_02904	26.9708				G2-9	Cotton_A_05658	23.1365				G2-9	Cotton_A_09418	23.7308				G2-9	Cotton_A_10012	23.9033				G2-9	Cotton_A_11516	29.0899				G2-9	Cotton_A_11862	22.3535
6	G2-9	Gossypium hirsutum histone 3	18.9808	19.0025	G2-9	Cotton_A_00049	23.7061	23.7325	4.72999	0.0376818	G2-9	Cotton_A_01448	25.8364	25.8691	6.86663	0.00856915	G2-9	Cotton_A_02904	27.0294	27.0231	8.02058	0.00385093	G2-9	Cotton_A_05658	23.1658	23.1659	4.16334	0.0558098	G2-9	Cotton_A_09418	23.7608	23.7385	4.73594	0.0375266	G2-9	Cotton_A_10012	23.8658	23.8852	4.88274	0.0338961	G2-9	Cotton_A_11516	29.2374	29.0972	10.0947	0.000914508	G2-9	Cotton_A_11862	22.2539
6	J2-3	Gossypium hirsutum histone 3	21.273		J2-3	Cotton_A_00049	24.9478				J2-3	Cotton_A_01448	27.6154				J2-3	Cotton_A_02904	25.5184				J2-3	Cotton_A_05658	25.4311				J2-3	Cotton_A_09418	23.128				J2-3	Cotton_A_10012	25.4156				J2-3	Cotton_A_11516	30.1159				J2-3	Cotton_A_11862	24.4228
6	J2-3	Gossypium hirsutum histone 3	21.1604		J2-3	Cotton_A_00049	24.7952				J2-3	Cotton_A_01448	27.6847				J2-3	Cotton_A_02904	25.5536				J2-3	Cotton_A_05658	25.3145				J2-3	Cotton_A_09418	23.1613				J2-3	Cotton_A_10012	25.3155				J2-3	Cotton_A_11516	30.2288				J2-3	Cotton_A_11862	24.4121
6	J2-3	Gossypium hirsutum histone 3	21.1541	21.1958	J2-3	Cotton_A_00049	25.004	24.9157	3.71984	0.0758955	J2-3	Cotton_A_01448	27.6571	27.6524	6.45653	0.0113865	J2-3	Cotton_A_02904	25.3467	25.4729	4.27704	0.0515802	J2-3	Cotton_A_05658	25.5239	25.4232	4.22734	0.0533881	J2-3	Cotton_A_09418	23.1884	23.1592	1.96341	0.256422	J2-3	Cotton_A_10012	25.2559	25.329	4.13317	0.0569892	J2-3	Cotton_A_11516	30.4835	30.276	9.08023	0.00184748	J2-3	Cotton_A_11862	24.2384
6	J3-0	Gossypium hirsutum histone 3	20.0748		J3-0	Cotton_A_00049	26.5474				J3-0	Cotton_A_01448	27.7895				J3-0	Cotton_A_02904	25.8144				J3-0	Cotton_A_05658	24.862				J3-0	Cotton_A_09418	22.9112				J3-0	Cotton_A_10012	25.1167				J3-0	Cotton_A_11516	29.5141				J3-0	Cotton_A_11862	23.4463
6	J3-0	Gossypium hirsutum histone 3	20.039		J3-0	Cotton_A_00049	26.486				J3-0	Cotton_A_01448	27.8454				J3-0	Cotton_A_02904	25.776				J3-0	Cotton_A_05658	24.7458				J3-0	Cotton_A_09418	22.8759				J3-0	Cotton_A_10012	25.1505				J3-0	Cotton_A_11516	28.5397				J3-0	Cotton_A_11862	23.3435
6	J3-0	Gossypium hirsutum histone 3	20.0428	20.0522	J3-0	Cotton_A_00049	26.4384	26.4906	6.43839	0.0115306	J3-0	Cotton_A_01448	27.6389	27.7579	7.70573	0.00479009	J3-0	Cotton_A_02904	25.8207	25.8037	5.7515	0.0185621	J3-0	Cotton_A_05658	24.9464	24.8514	4.79917	0.0359174	J3-0	Cotton_A_09418	22.9294	22.9055	2.85329	0.13838	J3-0	Cotton_A_10012	25.1157	25.1276	5.07538	0.0296591	J3-0	Cotton_A_11516	28.8826	28.9788	8.92661	0.00205506	J3-0	Cotton_A_11862	23.2028
6	Y3-12	Gossypium hirsutum histone 3	20.823		Y3-12	Cotton_A_00049	23.9094				Y3-12	Cotton_A_01448	27.4004				Y3-12	Cotton_A_02904	26.4041				Y3-12	Cotton_A_05658	24.7305				Y3-12	Cotton_A_09418	23.1278				Y3-12	Cotton_A_10012	23.9489				Y3-12	Cotton_A_11516	30.0414				Y3-12	Cotton_A_11862	24.0354
6	Y3-12	Gossypium hirsutum histone 3	20.9169		Y3-12	Cotton_A_00049	24.0916				Y3-12	Cotton_A_01448	27.3441				Y3-12	Cotton_A_02904	26.7794				Y3-12	Cotton_A_05658	24.8568				Y3-12	Cotton_A_09418	23.1543				Y3-12	Cotton_A_10012	24.1505				Y3-12	Cotton_A_11516	29.7075				Y3-12	Cotton_A_11862	23.9092
6	Y3-12	Gossypium hirsutum histone 3	20.8361	20.8587	Y3-12	Cotton_A_00049	23.934	23.9783	3.11969	0.115048	Y3-12	Cotton_A_01448	27.5648	27.4365	6.5778	0.0104685	Y3-12	Cotton_A_02904	26.9339	26.7058	5.84716	0.0173712	Y3-12	Cotton_A_05658	24.7465	24.7779	3.91927	0.066097	Y3-12	Cotton_A_09418	23.2272	23.1697	2.31108	0.201509	Y3-12	Cotton_A_10012	24.0358	24.0451	3.18639	0.10985	Y3-12	Cotton_A_11516	30.7026	30.1505	9.29184	0.00159543	Y3-12	Cotton_A_11862	23.8927
6	Y3-9	Gossypium hirsutum histone 3	20.8175		Y3-9	Cotton_A_00049	24.3313				Y3-9	Cotton_A_01448	27.9647				Y3-9	Cotton_A_02904	25.0018				Y3-9	Cotton_A_05658	25.3072				Y3-9	Cotton_A_09418	22.815				Y3-9	Cotton_A_10012	22.7684				Y3-9	Cotton_A_11516	29.8127
6	Y3-9	Gossypium hirsutum histone 3	20.8013		Y3-9	Cotton_A_00049	24.315				Y3-9	Cotton_A_01448	27.9053				Y3-9	Cotton_A_02904	25.0947				Y3-9	Cotton_A_05658	25.3647				Y3-9	Cotton_A_09418	22.7869				Y3-9	Cotton_A_10012	22.7871				Y3-9	Cotton_A_11516	30.6661
6	Y3-9	Gossypium hirsutum histone 3	20.8544	20.8244	Y3-9	Cotton_A_00049	24.3621	24.3361	3.5117	0.0876746	Y3-9	Cotton_A_01448	27.9757	27.9486	7.12415	0.00716831	Y3-9	Cotton_A_02904	25.0223	25.0396	4.21519	0.0538395	Y3-9	Cotton_A_05658	25.2922	25.3213	4.49692	0.0442885	Y3-9	Cotton_A_09418	22.8755	22.8258	2.00138	0.249761	Y3-9	Cotton_A_10012	22.8551	22.8035	1.97913	0.253643	Y3-9	Cotton_A_11516	30.0885	30.1891	9.36469	0.00151687
7	J2-12	Gossypium hirsutum histone 3	19.9565		J2-12	Cotton_A_00049	27.837				J2-12	Cotton_A_01448	28.3405				J2-12	Cotton_A_02904	24.9829				J2-12	Cotton_A_05658	24.8219				J2-12	Cotton_A_09418	24.417				J2-12	Cotton_A_10012	25.9253				J2-12	Cotton_A_11516	29.7504				J2-12	Cotton_A_11862	25.2161
7	J2-12	Gossypium hirsutum histone 3	19.9441		J2-12	Cotton_A_00049	27.6338				J2-12	Cotton_A_01448	28.4361				J2-12	Cotton_A_02904	24.925				J2-12	Cotton_A_05658	24.6918				J2-12	Cotton_A_09418	24.3544				J2-12	Cotton_A_10012	25.9103				J2-12	Cotton_A_11516	29.8703				J2-12	Cotton_A_11862	25.0007
7	J2-12	Gossypium hirsutum histone 3	19.9749	19.9585	J2-12	Cotton_A_00049	27.6873	27.7194	7.76085	0.00461054	J2-12	Cotton_A_01448	28.0936	28.2901	8.33156	0.00310421	J2-12	Cotton_A_02904	25.091	24.9996	5.04113	0.0303717	J2-12	Cotton_A_05658	24.8088	24.7742	4.8157	0.0355084	J2-12	Cotton_A_09418	24.4691	24.4135	4.45501	0.0455939	J2-12	Cotton_A_10012	25.8863	25.9073	5.9488	0.0161895	J2-12	Cotton_A_11516	29.9717	29.8641	9.90561	0.00104259	J2-12	Cotton_A_11862	24.9619
7	J2-8	Gossypium hirsutum histone 3	20.2647		J2-8	Cotton_A_00049	27.4208				J2-8	Cotton_A_01448	28.548				J2-8	Cotton_A_02904	25.7094				J2-8	Cotton_A_05658	25.2544				J2-8	Cotton_A_09418	23.9531				J2-8	Cotton_A_10012	26.3745				J2-8	Cotton_A_11516	30.4204				J2-8	Cotton_A_11862	24.365
7	J2-8	Gossypium hirsutum histone 3	20.0036		J2-8	Cotton_A_00049	27.4815				J2-8	Cotton_A_01448	28.949				J2-8	Cotton_A_02904	25.499				J2-8	Cotton_A_05658	25.2315				J2-8	Cotton_A_09418	23.9366				J2-8	Cotton_A_10012	26.1775				J2-8	Cotton_A_11516	29.4944				J2-8	Cotton_A_11862	24.6322
7	J2-8	Gossypium hirsutum histone 3	20.0834	20.1172	J2-8	Cotton_A_00049	27.3246	27.409	7.29172	0.00638225	J2-8	Cotton_A_01448	28.5556	28.6842	8.56698	0.00263682	J2-8	Cotton_A_02904	25.7182	25.6422	5.52495	0.0217181	J2-8	Cotton_A_05658	25.3853	25.2904	5.17317	0.0277154	J2-8	Cotton_A_09418	23.9915	23.9604	3.84314	0.0696787	J2-8	Cotton_A_10012	26.4635	26.3385	6.22125	0.0134034	J2-8	Cotton_A_11516	30.1847	30.0332	9.91592	0.00103516	J2-8	Cotton_A_11862	24.3365
7	Y3-10	Gossypium hirsutum histone 3	19.0184		Y3-10	Cotton_A_00049	24.2011				Y3-10	Cotton_A_01448	27.2653				Y3-10	Cotton_A_02904	25.6991				Y3-10	Cotton_A_05658	23.5646				Y3-10	Cotton_A_09418	22.8238				Y3-10	Cotton_A_10012	23.9928				Y3-10	Cotton_A_11516	27.3615				Y3-10	Cotton_A_11862	24.2126
7	Y3-10	Gossypium hirsutum histone 3	19.0876		Y3-10	Cotton_A_00049	24.2684				Y3-10	Cotton_A_01448	27.0655				Y3-10	Cotton_A_02904	25.6448				Y3-10	Cotton_A_05658	23.5267				Y3-10	Cotton_A_09418	22.9323				Y3-10	Cotton_A_10012	24.0756				Y3-10	Cotton_A_11516	27.5447				Y3-10	Cotton_A_11862	23.7912
7	Y3-10	Gossypium hirsutum histone 3	19.0779	19.0613	Y3-10	Cotton_A_00049	24.1164	24.1953	5.13399	0.0284784	Y3-10	Cotton_A_01448	27.3975	27.2428	8.18148	0.00344453	Y3-10	Cotton_A_02904	25.746	25.6966	6.63535	0.0100591	Y3-10	Cotton_A_05658	23.4397	23.5104	4.44906	0.0457826	Y3-10	Cotton_A_09418	22.9192	22.8918	3.83048	0.0702927	Y3-10	Cotton_A_10012	23.9005	23.9896	4.92834	0.0328415	Y3-10	Cotton_A_11516	27.6559	27.5207	8.45938	0.002841	Y3-10	Cotton_A_11862	23.7581
7	Y2-2	Gossypium hirsutum histone 3	20.3865
7	Y2-2	Gossypium hirsutum histone 3	20.3327
7	Y2-2	Gossypium hirsutum histone 3	20.3913	20.3702
7	Y2-4	Gossypium hirsutum histone 3	20.0715																																												Y2-4	Cotton_A_11862	23.939
7	Y2-4	Gossypium hirsutum histone 3	20.0029																																												Y2-4	Cotton_A_11862	23.7896
7	Y2-4	Gossypium hirsutum histone 3	19.9945	20.023																																											Y2-4	Cotton_A_11862	23.5239
7	J2-7	Gossypium hirsutum histone 3	19.9943
7	J2-7	Gossypium hirsutum histone 3	20.0571
7	J2-7	Gossypium hirsutum histone 3	19.8616	19.971
7	Y3-9	Gossypium hirsutum histone 3	20.8926																																												Y3-9	Cotton_A_11862	22.3235
7	Y3-9	Gossypium hirsutum histone 3	20.8574																																												Y3-9	Cotton_A_11862	22.4043
7	Y3-9	Gossypium hirsutum histone 3	20.8195	20.8565																																											Y3-9	Cotton_A_11862	22.2425
[truncated: 63 more columns]

## Sheet: Analysis
Sample Name	Gene	Average (Target gene Ct-Reference gene Ct)	Ct对照	-△△Ct	2-ΔCt	2-ΔΔCt	Gene	Average (Target gene Ct-Reference gene Ct)	Ct对照	-△△Ct	2-ΔCt	2-ΔΔCt	Gene	Average (Target gene Ct-Reference gene Ct)	Ct对照	-△△Ct	2-ΔCt	2-ΔΔCt	Gene	Average (Target gene Ct-Reference gene Ct)	Ct对照	-△△Ct	2-ΔCt	2-ΔΔCt	Gene	Average (Target gene Ct-Reference gene Ct)	Ct对照	-△△Ct	2-ΔCt	2-ΔΔCt	Gene	Average (Target gene Ct-Reference gene Ct)	Ct对照	-△△Ct	2-ΔCt	2-ΔΔCt	Gene	Average (Target gene Ct-Reference gene Ct)	Ct对照	-△△Ct	2-ΔCt	2-ΔΔCt	Gene	Average (Target gene Ct-Reference gene Ct)	Ct对照	-△△Ct	2-ΔCt	2-ΔΔCt	Gene
G2-0	Cotton_A_00049	5.26222	5.26222	0	0.0260563	1	Cotton_A_01448	5.1827	5.1827	0	0.0275329	1	Cotton_A_02904	7.55836	7.56	0.00164133	0.00530527	1.00114	Cotton_A_05658	3.11404	3.11404	0	0.115499	1	Cotton_A_09418	2.81989	2.81989	0	0.141621	1	Cotton_A_10012	4.05287	4.05287	0	0.0602509	1	Cotton_A_11516	7.80813	7.80813	0	0.0044619	1	Cotton_A_11862	3.54954	3.54954	0	0.0854049	1	Cotton_A_12336
G2-1		2.18573	5.26222	3.07649	0.2198	8.4356		4.97111	5.1827	0.211587	0.031882	1.15796		5.87288	7.56	1.68712	0.0170642	3.22013		2.99461	3.11404	0.11944	0.125468	1.08631		1.67531	2.81989	1.14458	0.313099	2.21082		3.19917	4.05287	0.853699	0.108881	1.80713		8.14776	7.80813	-0.339629	0.00352599	0.790245		1.78905	3.54954	1.76049	0.289362	3.38812
G2-2		1.1008	5.26222	4.16142	0.466257	17.8942		4.773	5.1827	0.409705	0.0365751	1.32841		4.15873	7.56	3.40127	0.0559884	10.5654		2.42021	3.11404	0.693832	0.186829	1.61757		1.3043	2.81989	1.51559	0.404917	2.85916		2.23061	4.05287	1.82227	0.213069	3.53636		8.40249	7.80813	-0.594359	0.00295529	0.662339		1.32701	3.54954	2.22253	0.398594	4.66711
G2-3		2.71172	5.26222	2.5505	0.152648	5.85838		5.88163	5.1827	-0.698926	0.0169611	0.616031		6.62868	7.56	0.931315	0.0101057	1.90701		2.57048	3.11404	0.543562	0.168348	1.45757		3.80653	2.81989	-0.986637	0.0714694	0.504653		4.15104	4.05287	-0.098167	0.0562876	0.934219		9.01403	7.80813	-1.2059	0.00193422	0.433497		3.34611	3.54954	0.203431	0.098338	1.15143
G2-4		3.54358	5.26222	1.71865	0.0857585	3.29128		6.44744	5.1827	-1.26474	0.0114585	0.416174		7.7472	7.56	-0.187196	0.00465438	0.878311		4.34862	3.11404	-1.23458	0.0490834	0.424967		4.14165	2.81989	-1.32176	0.0566551	0.400048		4.52243	4.05287	-0.469552	0.0435125	0.722189		12.5918	7.80813	-4.78371	0.000161986	0.0363044		3.36819	3.54954	0.181352	0.0968445	1.13395
G2-5		4.25845	5.26222	1.00378	0.0522492	2.00524		6.77803	5.1827	-1.59533	0.00911193	0.330947		7.94326	7.56	-0.383261	0.00406294	0.766703		3.27718	3.11404	-0.163133	0.10315	0.893084		4.80401	2.81989	-1.98412	0.0357972	0.252768		5.14013	4.05287	-1.08725	0.0283575	0.470656		9.74554	7.80813	-1.93741	0.00116493	0.261084		4.16441	3.54954	-0.614869	0.0557685	0.652989
G2-6		4.68268	5.26222	0.579548	0.038938	1.49438		7.27737	5.1827	-2.09467	0.00644605	0.234122		9.65049	7.56	-2.09049	0.00124426	0.234801		3.44522	3.11404	-0.331172	0.0918092	0.79489		5.80633	2.81989	-2.98644	0.0178698	0.12618		5.50215	4.05287	-1.44927	0.0220642	0.366206		10.514	7.80813	-2.70586	0.000683872	0.153269		5.00463	3.54954	-1.45509	0.0311499	0.364732
G2-7		5.76298	5.26222	-0.500754	0.0184149	0.706737		7.50207	5.1827	-2.31937	0.00551635	0.200355		8.54856	7.56	-0.988557	0.00267072	0.503982		4.54034	3.11404	-1.4263	0.0429755	0.372084		5.34852	2.81989	-2.52863	0.0245434	0.173303		6.5593	4.05287	-2.50643	0.0106036	0.175991		9.86727	7.80813	-2.05914	0.00107067	0.239959		4.19581	3.54954	-0.646272	0.0545677	0.638929
G2-8		4.18675	5.26222	1.07548	0.0549114	2.10742		6.34607	5.1827	-1.16337	0.0122926	0.44647		9.8102	7.56	-2.2502	0.00111387	0.210194		3.45685	3.11404	-0.342804	0.091072	0.788507		5.15792	2.81989	-2.33803	0.0280099	0.19778		5.24246	4.05287	-1.18959	0.0264157	0.438428		9.9105	7.80813	-2.10237	0.00103907	0.232876		3.5249	3.54954	0.0246407	0.0868761	1.01723
G2-9		4.72999	5.26222	0.532238	0.0376818	1.44617		6.86663	5.1827	-1.68393	0.00856915	0.311233		8.02058	7.56	-0.460576	0.00385093	0.726696		4.16334	3.11404	-1.04929	0.0558098	0.483205		4.73594	2.81989	-1.91605	0.0375266	0.264979		4.88274	4.05287	-0.829862	0.0338961	0.562583		10.0947	7.80813	-2.28659	0.000914508	0.204959		3.36557	3.54954	0.18397	0.0970204	1.13601
G2-10		5.61834	5.26222	-0.356111	0.0203569	0.781268		6.28557	5.1827	-1.10287	0.012819	0.46559		8.73157	7.56	-1.17157	0.00235254	0.443939		4.12941	3.11404	-1.01536	0.0571379	0.494704		4.38274	2.81989	-1.56285	0.0479361	0.338482		5.66287	4.05287	-1.60999	0.0197382	0.3276		8.91726	7.80813	-1.10913	0.00206842	0.463573		3.86923	3.54954	-0.319688	0.0684301	0.801243
G2-11		6.15775	5.26222	-0.895523	0.0140066	0.537552		6.85307	5.1827	-1.67037	0.00865006	0.314172		10.3057	7.56	-2.74572	0.000790075	0.149092		5.18671	3.11404	-2.07266	0.0274565	0.23772		6.13356	2.81989	-3.31367	0.0142434	0.100574		5.72688	4.05287	-1.67401	0.0188815	0.313382		12.3333	7.80813	-4.52513	0.000193785	0.0434311		4.98082	3.54954	-1.43128	0.0316682	0.370801
G2-12		5.37918	5.26222	-0.116957	0.0240273	0.92213		7.09682	5.1827	-1.91411	0.00730543	0.265335		8.63731	7.56	-1.07731	0.00251137	0.473912		4.73952	3.11404	-1.62547	0.0374338	0.324104		5.32955	2.81989	-2.50965	0.0248683	0.175598		4.88405	4.05287	-0.831181	0.0338652	0.562069		11.8946	7.80813	-4.08646	0.000262646	0.0588643		5.03267	3.54954	-1.48314	0.0305502	0.35771
Y2-0		7.9876	7.9876	0	0.00393998	1		7.45197	7.45197	0	0.00571127	1		6.12808	6.12808	0	0.0142976	1		4.85596	4.85596	0	0.0345312	1		6.01461	6.01461	0	0.0154676	1		8.02041	8.02041	0	0.00385137	1		6.90113	6.90113	0	0.00836669	1		8.25862	8.25862	0	0.00326518	1
Y2-1		5.36215	7.9876	2.62545	0.0243127	6.17076		7.68878	7.45197	-0.236809	0.0048467	0.84862		5.72151	6.12808	0.40657	0.0189519	1.32553		4.93343	4.85596	-0.0774793	0.0327257	0.947712		2.56593	6.01461	3.44868	0.16888	10.9183		3.23789	8.02041	4.78252	0.105998	27.5222		7.6552	6.90113	-0.754078	0.00496082	0.592925		4.14261	8.25862	4.11602	0.0566176	17.3398
Y2-2		4.79821	7.9876	3.18938	0.0359414	9.12222		7.896	7.45197	-0.444031	0.00419823	0.735078		6.29682	6.12808	-0.16874	0.0127194	0.88962		4.36099	4.85596	0.494965	0.0486644	1.40929		3.57563	6.01461	2.43898	0.0838741	5.42258		3.35269	8.02041	4.66772	0.0978904	25.417		8.70862	6.90113	-1.80749	0.00239025	0.285687		4.34589	8.25862	3.91274	0.0491765	15.0609
Y2-3		4.12155	7.9876	3.86604	0.0574499	14.5813		7.11082	7.45197	0.341148	0.00723483	1.26676		4.72988	6.12808	1.3982	0.0376845	2.63573		3.99069	4.85596	0.865269	0.0629048	1.82168		2.07572	6.01461	3.93889	0.237218	15.3364		2.87006	8.02041	5.15036	0.136781	35.515		7.8847	6.90113	-0.983578	0.00423124	0.505724		3.01522	8.25862	5.2434	0.123688	37.8809
Y2-4		4.71097	7.9876	3.27662	0.0381817	9.69084		7.97706	7.45197	-0.525088	0.00396886	0.694917		6.71187	6.12808	-0.58379	0.00953948	0.667209		5.07911	4.85596	-0.223155	0.0295825	0.85669		3.44967	6.01461	2.56494	0.0915264	5.91731		3.63778	8.02041	4.38263	0.0803375	20.8595		8.08985	6.90113	-1.18872	0.00367039	0.438691		3.72788	8.25862	4.53074	0.0754736	23.1147
Y2-5		3.94172	7.9876	4.04587	0.0650763	16.5169		7.19897	7.45197	0.253003	0.00680603	1.19169		3.89164	6.12808	2.23645	0.0673753	4.71235		4.19567	4.85596	0.660285	0.0545729	1.58039		2.72206	6.01461	3.29255	0.151558	9.79842		3.16487	8.02041	4.85555	0.111501	28.9511		9.03677	6.90113	-2.13564	0.00190398	0.227567		3.21316	8.25862	5.04546	0.107831	33.0245
Y2-6		3.67208	7.9876	4.31552	0.0784501	19.9113		8.2562	7.45197	-0.80423	0.00327066	0.572668		5.03194	6.12808	1.09614	0.0305657	2.13782		4.6453	4.85596	0.210655	0.03996	1.15721		3.29314	6.01461	2.72147	0.102016	6.59545		3.89979	8.02041	4.12062	0.0669956	17.3953		8.88411	6.90113	-1.98299	0.00211648	0.252966		4.15313	8.25862	4.10549	0.0562061	17.2138
Y2-7		5.61191	7.9876	2.37568	0.0204478	5.18982		8.47992	7.45197	-1.02795	0.00280085	0.490408		3.97843	6.12808	2.14965	0.0634415	4.43722		5.24163	4.85596	-0.385673	0.0264309	0.765422		3.87605	6.01461	2.13856	0.0681073	4.40323		4.60483	8.02041	3.41559	0.0410969	10.6707		8.60265	6.90113	-1.70152	0.00257244	0.307462		4.45022	8.25862	3.8084	0.0457455	14.0101
Y3-8		3.89418	7.9876	4.09342	0.0672568	17.0703		6.73546	7.45197	0.71651	0.00938476	1.6432		4.60583	6.12808	1.52225	0.0410683	2.87239		4.33182	4.85596	0.524136	0.0496584	1.43807		2.67368	6.01461	3.34093	0.156727	10.1326		2.44758	8.02041	5.57283	0.183318	47.5982		8.76842	6.90113	-1.86729	0.0022932	0.274087		2.64462	8.25862	5.61401	0.159916	48.9761
Y3-9		3.5117	7.9876	4.4759	0.0876746	22.2525		7.12415	7.45197	0.327822	0.00716831	1.25512		4.21519	6.12808	1.91289	0.0538395	3.76563		4.49692	4.85596	0.359032	0.0442885	1.28257		2.00138	6.01461	4.01323	0.249761	16.1474		1.97913	8.02041	6.04128	0.253643	65.8579		9.36469	6.90113	-2.46356	0.00151687	0.181299		1.46695	8.25862	6.79167	0.361746	110.789
Y3-10		5.13399	7.9876	2.85361	0.0284784	7.22806		8.18148	7.45197	-0.729504	0.00344453	0.603111		6.63535	6.12808	-0.507265	0.0100591	0.703555		4.44906	4.85596	0.406898	0.0457826	1.32583		3.83048	6.01461	2.18413	0.0702927	4.54452		4.92834	8.02041	3.09208	0.0328415	8.52722		8.45938	6.90113	-1.55826	0.002841	0.339561		4.85932	8.25862	3.3993	0.0344507	10.5509
Y2-11		4.96155	7.9876	3.02605	0.032094	8.14574		8.05919	7.45197	-0.607221	0.00374922	0.65646		5.83514	6.12808	0.292948	0.0175166	1.22514		4.77539	4.85596	0.0805677	0.0365145	1.05743		3.2846	6.01461	2.73001	0.102621	6.6346		4.39801	8.02041	3.62241	0.0474316	12.3155		8.43031	6.90113	-1.52918	0.00289885	0.346475		6.00107	8.25862	2.25755	0.0156134	4.78178
Y3-12		3.11969	7.9876	4.86791	0.115048	29.2003		6.5778	7.45197	0.87417	0.0104685	1.83295		5.84716	6.12808	0.280927	0.0173712	1.21498		3.91927	4.85596	0.936683	0.066097	1.91412		2.31108	6.01461	3.70353	0.201509	13.0278		3.18639	8.02041	4.83402	0.10985	28.5224		9.29184	6.90113	-2.39071	0.00159543	0.190688		3.08712	8.25862	5.1715	0.117675	36.0394
J3-0		6.43839	6.43839	0	0.0115306	1		7.70573	7.70573	0	0.00479009	1		5.7515	5.7515	0	0.0185621	1		4.79917	4.79917	0	0.0359174	1		2.85329	2.85329	0	0.13838	1		5.07538	5.07538	0	0.0296591	1		8.92661	8.92661	0	0.00205506	1		3.27864	3.27864	0	0.103046	1
J2-1		6.20722	6.43839	0.23117	0.0135345	1.17379		7.30597	7.70573	0.39976	0.00631952	1.31929		5.05714	5.7515	0.694354	0.0300364	1.61816		4.03996	4.79917	0.759216	0.0607928	1.69257		3.09682	2.85329	-0.24353	0.116886	0.844676		5.74354	5.07538	-0.668159	0.0186648	0.629309		6.78885	8.92661	2.13776	0.00904386	4.40079		5.62316	3.27864	-2.34452	0.020289	0.196892
J2-2		4.84814	6.43839	1.59025	0.0347188	3.01101		6.93581	7.70573	0.76992	0.00816795	1.70518		3.96857	5.7515	1.78293	0.0638765	3.44124		3.93469	4.79917	0.864484	0.0653945	1.82069		2.10196	2.85329	0.751331	0.232942	1.68335		5.10029	5.07538	-0.0249137	0.0291514	0.982879		7.20396	8.92661	1.72265	0.00678253	3.30041		3.28976	3.27864	-0.011121	0.102255	0.992321
J2-3		3.71984	6.43839	2.71855	0.0758955	6.58209		6.45653	7.70573	1.2492	0.0113865	2.3771		4.27704	5.7515	1.47446	0.0515802	2.7788		4.22734	4.79917	0.571835	0.0533881	1.48641		1.96341	2.85329	0.889884	0.256422	1.85303		4.13317	5.07538	0.942212	0.0569892	1.92147		9.08023	8.92661	-0.15362	0.00184748	0.898992		3.16196	3.27864	0.116681	0.111726	1.08424
J2-4		5.77746	6.43839	0.660923	0.018231	1.58109		7.51421	7.70573	0.191516	0.00547011	1.14196		4.55738	5.7515	1.19412	0.042471	2.28806		4.17584	4.79917	0.623334	0.0553283	1.54043		2.92967	2.85329	-0.0763787	0.131245	0.948435		5.3734	5.07538	-0.298023	0.0241237	0.813366		6.93353	8.92661	1.99308	0.00818087	3.98085		4.61554	3.27864	-1.3369	0.0407928	0.39587
J2-5		5.36579	6.43839	1.07259	0.0242513	2.10321		7.2773	7.70573	0.428432	0.00644637	1.34577		3.09758	5.7515	2.65392	0.116825	6.29375		4.06552	4.79917	0.733656	0.0597252	1.66285		2.42786	2.85329	0.425428	0.185841	1.34297		4.19597	5.07538	0.879408	0.0545616	1.83962		7.28614	8.92661	1.64046	0.00640696	3.11766		4.63541	3.27864	-1.35677	0.0402349	0.390456
J2-6		3.91128	6.43839	2.5271	0.066464	5.76413		6.57634	7.70573	1.12939	0.0104791	2.18767		2.87066	5.7515	2.88084	0.136725	7.36581		3.69367	4.79917	1.1055	0.0772849	2.15174		1.66459	2.85329	1.1887	0.315435	2.27948		2.45591	5.07538	2.61947	0.182263	6.14525		6.86039	8.92661	2.06622	0.00860631	4.18787		2.78466	3.27864	0.493976	0.145122	1.40832
J2-7		7.72787	6.43839	-1.28949	0.00471713	0.409096		7.77805	7.70573	-0.0723227	0.00455588	0.951106		4.87522	5.7515	0.87628	0.0340732	1.83564		4.14686	4.79917	0.652316	0.0564511	1.57169		3.46495	2.85329	-0.611658	0.0905621	0.654444		5.97981	5.07538	-0.904427	0.0158452	0.534245		7.90458	8.92661	1.02202	0.00417333	2.03076		4.15087	3.27864	-0.872227	0.0562943	0.546303
J2-8		7.29172	6.43839	-0.853332	0.00638225	0.553505		8.56698	7.70573	-0.861254	0.00263682	0.550474		5.52495	5.7515	0.226544	0.0217181	1.17003		5.17317	4.79917	-0.373997	0.0277154	0.771642		3.84314	2.85329	-0.989847	0.0696787	0.503531		6.22125	5.07538	-1.14587	0.0134034	0.451916		9.91592	8.92661	-0.989318	0.00103516	0.503716		4.32733	3.27864	-1.04869	0.0498131	0.483406
J2-9		5.41983	6.43839	1.01856	0.0233598	2.02589		7.37792	7.70573	0.327806	0.00601206	1.2551		3.58998	5.7515	2.16152	0.0830441	4.47386		4.65813	4.79917	0.141038	0.0396061	1.1027		2.73589	2.85329	0.117402	0.150112	1.08478		4.2649	5.07538	0.81048	0.0520161	1.75379		8.48417	8.92661	0.44244	0.00279262	1.3589		3.01663	3.27864	0.262012	0.123568	1.19915
J2-10		8.45756	6.43839	-2.01917	0.0028446	0.2467		6.90335	7.70573	0.802384	0.00835383	1.74398		5.57544	5.7515	0.176062	0.0209713	1.1298		4.18279	4.79917	0.616383	0.0550624	1.53303		3.73244	2.85329	-0.879151	0.0752355	0.543687		5.64344	5.07538	-0.568063	0.0200057	0.674522		7.83353	8.92661	1.09307	0.00438401	2.13328		4.15891	3.27864	-0.880272	0.0559813	0.543265
J2-11		8.89201	6.43839	-2.45363	0.00210493	0.182551		7.01781	7.70573	0.687917	0.00771663	1.61096		6.68883	5.7515	-0.937334	0.00969305	0.522197		4.32045	4.79917	0.478719	0.0500512	1.39351		4.59447	2.85329	-1.74118	0.0413929	0.299125		7.36689	5.07538	-2.29152	0.0060582	0.204261		9.2069	8.92661	-0.280297	0.00169218	0.823422		5.08655	3.27864	-1.80791	0.0294304	0.285604
J2-12		7.76085	6.43839	-1.32246	0.00461054	0.399853		8.33156	7.70573	-0.625827	0.00310421	0.648048		5.04113	5.7515	0.710371	0.0303717	1.63623		4.8157	4.79917	-0.0165237	0.0355084	0.988612		4.45501	2.85329	-1.60172	0.0455939	0.329483		5.9488	5.07538	-0.873418	0.0161895	0.545852		9.90561	8.92661	-0.979	0.00104259	0.507331		5.10106	3.27864	-1.82242	0.0291359	0.282747
[truncated: 59 more columns]
