# Supplementary material for: Genome-wide identification and functional analysis of the TIFY gene family in response to drought in cotton
Source: Mol Genet Genomics. 2016 Sep 17;291(6):2173–87. doi: 10.1007/s00438-016-1248-2 (PMC5080297; doi:10.1007/s00438-016-1248-2)
Supplement: Supplementary file 5 — Supplementary material 5 (XLS 23 kb) [file 438_2016_1248_MOESM5_ESM.xls]

## Sheet: Sheet1
Primer Name	Sequence(5'to3')
GaJAZ1 Forward Primer	GAGGAAGTCAAGCCAAACG
GaJAZ1 Reverse Primer	TGGGAAAGAAAATCAGGGG
GaJAZ2 Forward Primer	GATGTTGTCGGGGATAATG
GaJAZ2 Reverse Primer	TAGTTGAGATGGAGCAGGG
GaJAZ3 Forward Primer	TCCCACCCTTGGCACTGTT
GaJAZ3 Reverse Primer	AGTCAATTGAGCAGGTGATCCA
GaJAZ4 Forward Primer	ACAAGTCGTGAATGCGTT
GaJAZ4 Reverse Primer	TTTATTGGGTATGGTGCT
GaJAZ5 Forward Primer	CCAAATCTTGTGGCGTCT
GaJAZ5 Reverse Primer	TCTCCTTCACCTTGTCCG
GaJAZ6 Forward Primer	TGATTCAGTGTTGTTGAGGGG
GaJAZ6 Reverse Primer	CCAGGATGCGGTTTCTTGTTA
GaJAZ7 Forward Primer	AAACAGCTCCGTTGACGATT
GaJAZ7 Reverse Primer	ACGGCAAGTTTGAAGATGCT
GaJAZ8 Forward Primer	GGTCCCTTCCAGTCCTAA
GaJAZ8 Reverse Primer	ATGCTCTCCGCCTTATCT
GaJAZ9 Forward Primer	ATGCCCCCTTTACTTCTA
GaJAZ9 Reverse Primer	GAGTTACCGTGGTGCTGA
GaJAZ11 ForwardPrimer	GAAGAGTTTGTGTTTGTGATG
GaJAZ11 Reverse Primer	TTAATAGTAAGGGGAGGTAGC
GaJAZ12 Forward Primer	CCGTGAATGTTTACGATGAT
GaJAZ12 Reverse Primer	GACTTGGACTTTTGGATGTG
GaJAZ13 Forward Primer	AACTTCGTCTTCTTCCTTC
GaJAZ13 Reverse Primer	AAATTGTTAGCTGTTGCTG
GaZML1 Forward Primer	CGGTGTTGTTACTTTTGGGT
GaZML1 Reverse Primer	GCATCGCTCTTTTCTCTTCT
GaZML3 Forward Primer	GCACTGTGGCATTAGCTCAAAG
GaZML3 Reverse Primer	CAAGCATTGCATAGCGACCTT
GaZML4 Forward Primer	AACAGGAGTAGTAGGCGGC
GaZML4 Reverse Primer	TTGTAGGAACATCGGTGGG
GaPPD1 Forward Primer	ACCACCTCACACACCGCT
GaPPD1 Reverse Primer	TCAAACCCCATTATCGCA
GaPPD2 Forward Primer	AAACCCCTCAGCCAACTAAC
GaPPD2 Reverse Primer	AACAACGCCTTGAACGAAAT
GaTIFY Forward Primer	TCCAACGAGGACGAAATA
GaTIFY Reverse Primer	ACCACCACGAGAAGCATA
Gossypium arboreum histone 3Forward Primer	CCTTGTGGGTCTTTTTGAA
Gossypium arboreum histone 3Reverse Primer	AACTGGATGTCCTTGGGC
