# Supplementary material for: Genome-wide identification and functional analysis of the TIFY gene family in response to drought in cotton
Source: Mol Genet Genomics. 2016 Sep 17;291(6):2173–87. doi: 10.1007/s00438-016-1248-2 (PMC5080297; doi:10.1007/s00438-016-1248-2)
Supplement: Supplementary file 6 — Supplementary material 6 (XLS 21 kb) [file 438_2016_1248_MOESM6_ESM.xls]

## Sheet: Sheet1
Name	Group AD ID	Chromosome location	Subfamily
GrJAZ1	Cotton_D_gene_10015133	scaffold62:958122:960129	JAZ
GrJAZ2	Cotton_D_gene_10017986	scaffold152:391851:393075	JAZ
GrJAZ3	Cotton_D_gene_10019921	scaffold133:530394:532897	JAZ
GrJAZ4	Cotton_D_gene_10010230	scaffold130:899385:900755	JAZ
GrJAZ5	Cotton_D_gene_10001798	scaffold397:172214:174043	JAZ
GrJAZ6	Cotton_D_gene_10037314	scaffold139:2173129:2174800	JAZ
GrJAZ7	Cotton_D_gene_10030605	scaffold2:551563:557325	JAZ
GrJAZ8	Cotton_D_gene_10037314	scaffold139:2173129:2174800	JAZ
GrJAZ9	Cotton_D_gene_10037287	scaffold139:1973816:1976272	JAZ
GrJAZ10	Cotton_D_gene_10031747	scaffold9:638762:640000	JAZ
GrJAZ11	Cotton_D_gene_10033602	scaffold4:82388:83329	JAZ
GrJAZ12	Cotton_D_gene_10005893	scaffold226:1325:3421	JAZ
GrJAZ13	Cotton_D_gene_10039035	scaffold30:2137677:2139250	JAZ
GrJAZ14	Cotton_D_gene_10031542	scaffold70:3529633:3530377	JAZ
GrJAZ15	Cotton_D_gene_10023394	scaffold117:1395550:1396938	JAZ
GrZML1	Cotton_D_gene_10038826	scaffold35:2410200:2414255	ZML
GrZML2	Cotton_D_gene_10039389	scaffold18:4251982:4255583	ZML
GrZML3	Cotton_D_gene_10000634	scaffold488:105485:110249	ZML
GrZML4	Cotton_D_gene_10038217	scaffold57:3492523:3494774	ZML
GrZML5	Cotton_D_gene_10023684	scaffold65:2419208:2423342	ZML
GrZML6	Cotton_D_gene_10011724	scaffold131:1012826:1016791	ZML
GrZML7	Cotton_D_gene_10011723	scaffold131:996631:1000375	ZML
GrZML8	Cotton_D_gene_10029545	scaffold107:2880881:2883928	ZML
GrPPD1	Cotton_D_gene_10020204	scaffold32:2063584:2067954	PPD
GrPPD2	Cotton_D_gene_10038066	scaffold57:1863683:1868312	PPD
GrPPD3	Cotton_D_gene_10031607	scaffold84:1483263:1487329	PPD
GrTIFY1	Cotton_D_gene_10004804	scaffold263:454887:456264	TIFY
GrTIFY2	Cotton_D_gene_10016076	scaffold172:915368:918762	TIFY
