# Supplementary material for: Genome-wide identification and functional analysis of the TIFY gene family in response to drought in cotton
Source: Mol Genet Genomics. 2016 Sep 17;291(6):2173–87. doi: 10.1007/s00438-016-1248-2 (PMC5080297; doi:10.1007/s00438-016-1248-2)
Supplement: Supplementary file 7 — Supplementary material 7 (XLS 26 kb) [file 438_2016_1248_MOESM7_ESM.xls]

## Sheet: Sheet1
Name	Group AD ID	Chr	Chromosome location	Subfamily
GhJAZ1	CotAD_52826	2	chr2:19448038:19450540	JAZ
GhJAZ2	CotAD_46116	3	chr3:8973626:8975329	JAZ
GhJAZ3	CotAD_02206	5	chr5:18081563:18083241	JAZ
GhJAZ4	CotAD_20211	6	chr6:17587056:17587676	JAZ
GhJAZ5	CotAD_72619	6	chr6:42892083:42893354	JAZ
GhJAZ6	CotAD_27478	7	chr7:40220954:40221863	JAZ
GhJAZ7	CotAD_41943	9	chr9:26130777:26132876	JAZ
GhJAZ8	CotAD_26962	9	chr9:45048475:45049713	JAZ
GhJAZ9	CotAD_40859	9	chr9:50629016:50631468	JAZ
GhJAZ10	CotAD_09803	9	chr9:56839692:56840614	JAZ
GhJAZ11	CotAD_09712	9	chr9:57682113:57683351	JAZ
GhJAZ12	CotAD_00321	9	chr9:66237218:66239656	JAZ
GhJAZ13	CotAD_00351	9	chr9:66433828:66435500	JAZ
GhJAZ14	CotAD_63756	9	chr9:69664679:69666774	JAZ
GhJAZ15	CotAD_06544	10	chr10:16538643:16540374	JAZ
GhJAZ16	CotAD_26724	11	chr11:408067:408818	JAZ
GhJAZ17	CotAD_21952	11	chr11:60565219:60566607	JAZ
GhJAZ18	CotAD_62298	11	chr11:62723976:62725372	JAZ
GhJAZ19	CotAD_67052	13	chr13:44342298:44344785	JAZ
GhJAZ20	CotAD_18763		scaffold336.1:775854:777825	JAZ
GhJAZ21	CotAD_21832		scaffold506.1:836874:839108	JAZ
GhJAZ22	CotAD_22999		scaffold755.1:499174:500487	JAZ
GhJAZ23	CotAD_24822		scaffold783.1:416909:418134	JAZ
GhJAZ24	CotAD_75527		scaffold4035.1:64676:65427	JAZ
GhJAZ25	CotAD_69473		scaffold4457.1:12302:14535	JAZ
GhZML1	CotAD_30081	1	chr1:87727338:87731461	ZML
GhZML2	CotAD_55806	2	chr2:23402338:23406441	ZML
GhZML3	CotAD_19553	2	chr2:35736685:35740677	ZML
GhZML4	CotAD_53093	3	chr3:12081749:12085970	ZML
GhZML5	CotAD_37669	5	chr5:10474674:10479301	ZML
GhZML6	CotAD_32387	5	chr5:46673797:46677397	ZML
GhZML7	CotAD_35015	8	chr8:41364175:41366379	ZML
GhZML8	CotAD_50979	8	chr8:56644469:56646761	ZML
GhZML9	CotAD_63029	9	chr9:34522807:34525751	ZML
GhZML10	CotAD_36871	12	chr12:54406636:54411296	ZML
GhZML11	CotAD_47238	13	chr13:52595353:52598230	ZML
GhZML12	CotAD_65649	13	chr13:85359078:85362246	ZML
GhZML13	CotAD_68173		scaffold3516.1:40290:44267	ZML
GhZML14	CotAD_68174		scaffold3516.1:50446:54149	ZML
GhZML15	CotAD_67270		scaffold3999.1:22707:26567	ZML
GhZML16	CotAD_67271		scaffold3999.1:30474:34451	ZML
GhZML17	CotAD_67272		scaffold3999.1:40610:44832	ZML
GhPPD1	CotAD_67677	4	chr4:87892869:87897808	PPD
GhPPD2	CotAD_12906	8	chr8:43587802:43596229	PPD
GhPPD3	CotAD_44751	8	chr8:44330607:44335238	PPD
GhPPD4	CotAD_76249	11	chr11:58962078:58966618	PPD
GhPPD5	CotAD_75535	11	chr11:75766620:75771286	PPD
GhTIFY1	CotAD_49036	2	chr2:8162459:8164057	TIFY
GhTIFY2	CotAD_50802	9	chr9:68212202:68215824	TIFY
GhTIFY3	CotAD_14981		scaffold39.1:640289:641740	TIFY
