# Supplementary material for: Genome-wide identification and functional analysis of the TIFY gene family in response to drought in cotton
Source: Mol Genet Genomics. 2016 Sep 17;291(6):2173–87. doi: 10.1007/s00438-016-1248-2 (PMC5080297; doi:10.1007/s00438-016-1248-2)
Supplement: Supplementary file 8 — Supplementary material 8 (XLS 20 kb) [file 438_2016_1248_MOESM8_ESM.xls]

## Sheet: Sheet1
Duplicated gene1	Duplicated gene2	Identities (%)	S	N	dS	dN	dN/dS	purifying selection	Duplicate type
GaJAZ2	GaJAZ1	79.37%	178.6	505.4	0.9123	0.6070	0.6654	Yes	tandem duplication
GaJAZ3	GaJAZ12	71.11%	271.4	817.4	10.3192	1.9712	0.1910	Yes	segmental duplication
GaJAZ9	GaJAZ10	73.51%	189.1	530.9	1.0379	1.0359	0.9981	Yes	segmental duplication
GaZML3	GaZML1	79.33%	179.5	684.5	4.8059	2.9494	0.6137	Yes	segmental duplication
GaZML4	GaZML2	85.89%	183.8	758.2	11.8207	3.3973	0.2874	Yes	segmental duplication
GaJAZ11	GaJAZ13	78.32%	98.2	258.8	2.6262	1.5594	0.5938	Yes	segmental duplication
